# Supplementary material for: 1-[6-(1H-Indol-1-yl)pyridin-2-yl]-1H-indole-3-carbaldehyde
Source: Acta Crystallogr Sect E Struct Rep Online. 2014 Jan 4;70(Pt 2):o106. doi: 10.1107/S1600536813034375 (PMC3998277; doi:10.1107/S1600536813034375)
Supplement: Supplementary file 1 [file e-70-0o106-sup1.cif]

##############################################################################
#                                                                            #
# This CIF contains the data in a paper accepted for publication in          #
# Acta Crystallographica Section E. It conforms to the requirements of       #
# Notes for Authors for Acta Crystallographica Section E, and has been       #
# peer reviewed under the auspices of the IUCr Commission on Journals.       #
#                                                                            #
# Full details of the Crystallographic Information File format               #
# are given in the paper "The Crystallographic Information File (CIF):       #
# a New Standard Archive File for Crystallography" by S. R. Hall, F. H.      #
# Allen and I. D. Brown [Acta Cryst. (1991), A47, 655-685].                  #
#                                                                            #
# The current version of the core CIF dictionary is obtainable from          #
# ftp://ftp.iucr.org/pub/cif_core.dic.                                       #
#                                                                            #
# Software is freely available for graphical display of the structure(s)     #
# in this CIF. For information consult the CIF software page                 #
# http://www.iucr.org/resources/cif/software.                                #
#                                                                            #
# This file may be used for bona fide research purposes within the           #
# scientific community so long as proper attribution is given to the journal # 
# article from which it was obtained.                                        #
#                                                                            #
##############################################################################
data_I
_database_code_depnum_ccdc_archive 'CCDC 978294'
_audit_creation_method     SHELXL97
_journal_date_recd_electronic     2013-12-13
_journal_date_accepted     2013-12-20
_journal_name_full     'Acta Crystallographica, Section E'
_journal_year     2014
_journal_volume     70
_journal_issue      2
_journal_page_first     o106
_journal_page_last     o106
_journal_paper_category     QO
_journal_paper_doi     10.1107/S1600536813034375
_journal_coeditor_code     HG5369
_publ_contact_author_name     'V. Manivannan'
_publ_contact_author_address
;
Department of Research and Development,
PRIST University,
Vallam,
Thanjavur 613 403,
Tamil Nadu,
India
;
_publ_contact_author_email     phdguna@gmail.com
_publ_contact_author_fax     ?
_publ_contact_author_phone     '04362241324'
_publ_section_title
;
1-[6-(1<i>H</i>-Indol-1-yl)pyridin-2-yl]-1<i>H</i>-indole-3-carbaldehyde
;
loop_
    _publ_author_name
    _publ_author_address
    'C. Ramathilagam'
;
Department of Physics,
AMET University,
Kanathur,
Chennai 603 112,
India
;
    'P. R. Umarani'
;
Principal,
Kundavai Nachiyar Govt College for Women,
Thanjavur 613 007,
India
;
    'N. Venkatesan'
;
Department of Organic Chemistry,
University of Madras,
Guindy campus,
Chennai 600 025,
India
;
    'P. Rajakumar'
;
Department of Organic Chemistry,
University of Madras,
Guindy campus,
Chennai 600 025,
India
;
    'B. Gunasekaran'
;
Department of Physics & Nano Technology,
SRM University, SRM Nagar,
Kattankulathur, Kancheepuram Dist,
Chennai 603 203
Tamil Nadu,
India
;
    'V. Manivannan'
;
Department of Research and Development,
PRIST University,
Vallam,
Thanjavur 613 403,
Tamil Nadu,
India
;
_publ_section_synopsis     .
_chemical_name_systematic
;
1-[6-(1<i>H</i>-Indol-1-yl)pyridin-2-yl]-1<i>H</i>-indole-3-carbaldehyde
;
_chemical_name_common     ?
_chemical_formula_moiety     'C22 H15 N3 O'
_chemical_formula_sum     'C22 H15 N3 O'
_chemical_formula_iupac     'C22 H15 N3 O'
_chemical_formula_weight     337.37
_chemical_melting_point     ?
_symmetry_cell_setting     orthorhombic
_symmetry_space_group_name_H-M     'P n n a'
_symmetry_space_group_name_Hall     '-P 2a 2bc'
loop_
    _symmetry_equiv_pos_as_xyz
    'x, y, z'
    '-x+1/2, -y, z'
    'x, -y+1/2, -z+1/2'
    '-x+1/2, y+1/2, -z+1/2'
    '-x, -y, -z'
    'x-1/2, y, -z'
    '-x, y-1/2, z-1/2'
    'x-1/2, -y-1/2, z-1/2'
_cell_length_a     18.2208(7)
_cell_length_b     15.7672(9)
_cell_length_c     11.7034(7)
_cell_angle_alpha     90.00
_cell_angle_beta     90.00
_cell_angle_gamma     90.00
_cell_volume     3362.3(3)
_cell_formula_units_Z     8
_cell_measurement_reflns_used     3755
_cell_measurement_theta_min     2.0
_cell_measurement_theta_max     26.60
_cell_measurement_temperature     295(2)
_exptl_crystal_description     'block'
_exptl_crystal_colour     'colourless'
_exptl_crystal_size_max     0.25
_exptl_crystal_size_mid     0.20
_exptl_crystal_size_min     0.15
_exptl_crystal_density_diffrn     1.333
_exptl_crystal_density_meas     ?
_exptl_crystal_density_method     'not measured'
_exptl_crystal_F_000     1408
_exptl_absorpt_coefficient_mu     0.084
_exptl_absorpt_correction_type     multi-scan
_exptl_absorpt_process_details     '(SADABS; Sheldrick, 1996)'
_exptl_absorpt_correction_T_min     0.9800
_exptl_absorpt_correction_T_max     0.9870
_exptl_special_details
;
;
_diffrn_ambient_temperature     295(2)
_diffrn_radiation_type     MoK\a
_diffrn_radiation_wavelength     0.71073
_diffrn_radiation_source     'fine-focus sealed tube'
_diffrn_radiation_monochromator     graphite
_diffrn_measurement_device_type     'Bruker APEXII CCD'
_diffrn_measurement_method     '\w and \f'
_diffrn_detector_area_resol_mean     0
_diffrn_reflns_number     11189
_diffrn_reflns_av_R_equivalents     0.0307
_diffrn_reflns_av_sigmaI/netI     0.0400
_diffrn_reflns_theta_min     2.07
_diffrn_reflns_theta_max     26.66
_diffrn_reflns_theta_full     26.66
_diffrn_measured_fraction_theta_max     0.990
_diffrn_measured_fraction_theta_full     0.990
_diffrn_reflns_limit_h_min     -14
_diffrn_reflns_limit_h_max     22
_diffrn_reflns_limit_k_min     -19
_diffrn_reflns_limit_k_max     13
_diffrn_reflns_limit_l_min     -14
_diffrn_reflns_limit_l_max     10
_diffrn_standards_number     ?
_diffrn_standards_interval_count     0
_diffrn_standards_interval_time     0
_diffrn_standards_decay_%     ?
_refine_special_details
;
;
_reflns_number_total     3521
_reflns_number_gt     2072
_reflns_threshold_expression     I>2sigma(I)
_refine_ls_structure_factor_coef     Fsqd
_refine_ls_matrix_type     full
_refine_ls_R_factor_all     0.0951
_refine_ls_R_factor_gt     0.0460
_refine_ls_wR_factor_gt     0.0999
_refine_ls_wR_factor_ref     0.1180
_refine_ls_goodness_of_fit_ref     1.003
_refine_ls_restrained_S_all     1.003
_refine_ls_number_reflns     3521
_refine_ls_number_parameters     235
_refine_ls_number_restraints     0
_refine_ls_hydrogen_treatment     constr
_refine_ls_weighting_scheme     calc
_refine_ls_weighting_details
         'calc w=1/[\s^2^(Fo^2^)+(0.0507P)^2^+0.3404P] where P=(Fo^2^+2Fc^2^)/3'
_atom_sites_solution_hydrogens     geom
_atom_sites_solution_primary     direct
_atom_sites_solution_secondary     difmap
_refine_ls_shift/su_max     0.000
_refine_ls_shift/su_mean     0.000
_refine_diff_density_max     0.149
_refine_diff_density_min     -0.158
_refine_ls_extinction_method     none
_refine_ls_extinction_coef     ?
loop_
    _atom_type_symbol
    _atom_type_description
    _atom_type_scat_dispersion_real
    _atom_type_scat_dispersion_imag
    _atom_type_scat_source
    'C' 'C' 0.0033 0.0016
                         'International Tables Vol C Tables 4.2.6.8 and 6.1.1.4'
    'H' 'H' 0.0000 0.0000
                         'International Tables Vol C Tables 4.2.6.8 and 6.1.1.4'
    'N' 'N' 0.0061 0.0033
                         'International Tables Vol C Tables 4.2.6.8 and 6.1.1.4'
    'O' 'O' 0.0106 0.0060
                         'International Tables Vol C Tables 4.2.6.8 and 6.1.1.4'
_computing_data_collection     'APEX2 (Bruker, 2008)'
_computing_cell_refinement     'SAINT (Bruker, 2008)'
_computing_data_reduction     'SAINT (Bruker, 2008)'
_computing_structure_solution     'SHELXS97 (Sheldrick, 2008)'
_computing_structure_refinement     'SHELXL97 (Sheldrick, 2008)'
_computing_molecular_graphics     'PLATON (Spek, 2009)'
_computing_publication_material     'SHELXL97 (Sheldrick, 2008)'
loop_
    _atom_site_type_symbol
    _atom_site_label
    _atom_site_fract_x
    _atom_site_fract_y
    _atom_site_fract_z
    _atom_site_U_iso_or_equiv
    _atom_site_adp_type
    _atom_site_calc_flag
    _atom_site_refinement_flags
    _atom_site_occupancy
    _atom_site_symmetry_multiplicity
    _atom_site_disorder_assembly
    _atom_site_disorder_group
    C C1 0.19452(8) 0.09535(11) 0.38032(14) 0.0407(4) Uani d . 1 1 . .
    C C2 0.23265(9) 0.15297(11) 0.44461(16) 0.0493(5) Uani d . 1 1 . .
    H H2 0.2599 0.1961 0.4109 0.059 Uiso calc R 1 1 . .
    C C3 0.22882(10) 0.14407(12) 0.56135(16) 0.0541(5) Uani d . 1 1 . .
    H H3 0.2545 0.1812 0.6083 0.065 Uiso calc R 1 1 . .
    C C4 0.18729(10) 0.08067(12) 0.60890(15) 0.0506(5) Uani d . 1 1 . .
    H H4 0.1840 0.0745 0.6877 0.061 Uiso calc R 1 1 . .
    C C5 0.15023(8) 0.02580(10) 0.53543(14) 0.0408(4) Uani d . 1 1 . .
    C C6 0.10521(10) -0.06632(14) 0.69106(16) 0.0595(5) Uani d . 1 1 . .
    H H6 0.1322 -0.0413 0.7495 0.071 Uiso calc R 1 1 . .
    C C7 0.05930(11) -0.13186(14) 0.70475(18) 0.0658(6) Uani d . 1 1 . .
    H H7 0.0495 -0.1599 0.7730 0.079 Uiso calc R 1 1 . .
    C C8 0.02821(9) -0.15088(12) 0.59656(16) 0.0510(5) Uani d . 1 1 . .
    C C9 -0.02337(10) -0.21026(13) 0.55946(19) 0.0619(6) Uani d . 1 1 . .
    H H9 -0.0439 -0.2484 0.6109 0.074 Uiso calc R 1 1 . .
    C C10 -0.04334(10) -0.21191(13) 0.4474(2) 0.0639(6) Uani d . 1 1 . .
    H H10 -0.0771 -0.2520 0.4222 0.077 Uiso calc R 1 1 . .
    C C11 -0.01383(10) -0.15451(13) 0.37027(18) 0.0598(5) Uani d . 1 1 . .
    H H11 -0.0286 -0.1565 0.2943 0.072 Uiso calc R 1 1 . .
    C C12 0.03711(9) -0.09435(12) 0.40377(16) 0.0500(5) Uani d . 1 1 . .
    H H12 0.0564 -0.0557 0.3518 0.060 Uiso calc R 1 1 . .
    C C13 0.05850(9) -0.09360(10) 0.51763(15) 0.0417(4) Uani d . 1 1 . .
    C C14 0.13419(11) 0.07765(11) 0.19300(16) 0.0528(5) Uani d . 1 1 . .
    H H14 0.0891 0.0604 0.2220 0.063 Uiso calc R 1 1 . .
    C C15 0.15005(12) 0.08533(11) 0.07958(16) 0.0579(5) Uani d . 1 1 . .
    C C16 0.22504(11) 0.11196(11) 0.07240(16) 0.0530(5) Uani d . 1 1 . .
    C C17 0.27264(15) 0.12907(13) -0.01922(19) 0.0745(7) Uani d . 1 1 . .
    H H17 0.2566 0.1241 -0.0943 0.089 Uiso calc R 1 1 . .
    C C18 0.34277(16) 0.15310(15) 0.0044(2) 0.0852(8) Uani d . 1 1 . .
    H H18 0.3745 0.1651 -0.0557 0.102 Uiso calc R 1 1 . .
    C C19 0.36810(13) 0.16008(14) 0.1154(2) 0.0807(7) Uani d . 1 1 . .
    H H19 0.4164 0.1765 0.1283 0.097 Uiso calc R 1 1 . .
    C C20 0.32270(11) 0.14309(12) 0.20799(19) 0.0610(5) Uani d . 1 1 . .
    H H20 0.3396 0.1470 0.2828 0.073 Uiso calc R 1 1 . .
    C C21 0.25168(10) 0.12027(10) 0.18389(15) 0.0489(5) Uani d . 1 1 . .
    C C22 0.09838(16) 0.06891(14) -0.0091(2) 0.0804(7) Uani d . 1 1 . .
    H H22 0.0518 0.0513 0.0129 0.096 Uiso calc R 1 1 . .
    N N1 0.15424(7) 0.03227(8) 0.42256(11) 0.0408(4) Uani d . 1 1 . .
    N N2 0.10689(7) -0.04099(9) 0.57769(11) 0.0438(4) Uani d . 1 1 . .
    N N3 0.19390(8) 0.09876(9) 0.25834(12) 0.0464(4) Uani d . 1 1 . .
    O O1 0.10984(12) 0.07594(11) -0.11088(14) 0.1121(7) Uani d . 1 1 . .
loop_
    _atom_site_aniso_label
    _atom_site_aniso_U_11
    _atom_site_aniso_U_22
    _atom_site_aniso_U_33
    _atom_site_aniso_U_12
    _atom_site_aniso_U_13
    _atom_site_aniso_U_23
    C1 0.0422(9) 0.0379(10) 0.0420(10) 0.0049(8) 0.0027(8) 0.0014(8)
    C2 0.0513(11) 0.0412(10) 0.0555(12) -0.0061(9) 0.0021(9) -0.0001(9)
    C3 0.0583(12) 0.0485(11) 0.0555(12) -0.0063(10) -0.0070(9) -0.0080(10)
    C4 0.0599(11) 0.0518(12) 0.0402(11) -0.0027(10) -0.0033(9) -0.0020(9)
    C5 0.0404(9) 0.0405(10) 0.0415(10) 0.0049(8) 0.0026(8) 0.0004(8)
    C6 0.0656(12) 0.0715(14) 0.0415(11) -0.0075(11) 0.0011(9) 0.0080(10)
    C7 0.0693(13) 0.0733(15) 0.0548(13) -0.0130(12) 0.0074(10) 0.0201(11)
    C8 0.0455(10) 0.0474(11) 0.0600(12) 0.0034(9) 0.0045(9) 0.0108(10)
    C9 0.0523(12) 0.0494(13) 0.0841(16) -0.0028(10) 0.0022(11) 0.0159(11)
    C10 0.0525(12) 0.0461(13) 0.0930(18) -0.0048(10) -0.0075(12) 0.0009(12)
    C11 0.0575(12) 0.0569(13) 0.0650(13) -0.0005(11) -0.0078(10) -0.0025(11)
    C12 0.0501(10) 0.0461(11) 0.0537(12) -0.0003(9) 0.0010(9) 0.0014(9)
    C13 0.0378(9) 0.0380(10) 0.0493(11) 0.0060(8) 0.0033(8) 0.0006(9)
    C14 0.0634(12) 0.0436(11) 0.0515(12) -0.0067(10) -0.0049(10) 0.0035(9)
    C15 0.0851(15) 0.0409(11) 0.0476(12) -0.0030(11) -0.0051(11) 0.0012(9)
    C16 0.0813(14) 0.0307(10) 0.0469(12) 0.0023(10) 0.0109(10) 0.0005(9)
    C17 0.117(2) 0.0508(13) 0.0559(14) 0.0038(14) 0.0237(14) -0.0006(10)
    C18 0.100(2) 0.0672(16) 0.088(2) -0.0025(15) 0.0469(16) 0.0001(14)
    C19 0.0740(15) 0.0641(15) 0.104(2) -0.0029(12) 0.0309(15) -0.0014(14)
    C20 0.0591(12) 0.0508(12) 0.0729(14) 0.0022(10) 0.0118(11) 0.0007(10)
    C21 0.0614(12) 0.0323(10) 0.0530(12) -0.0003(9) 0.0097(10) 0.0017(9)
    C22 0.125(2) 0.0581(14) 0.0584(15) -0.0025(14) -0.0222(14) -0.0043(12)
    N1 0.0427(8) 0.0375(8) 0.0422(9) 0.0005(7) 0.0031(6) 0.0023(7)
    N2 0.0475(8) 0.0438(9) 0.0400(9) -0.0009(7) 0.0039(7) 0.0025(7)
    N3 0.0538(9) 0.0405(9) 0.0448(9) -0.0051(7) 0.0049(7) 0.0043(7)
    O1 0.189(2) 0.0900(13) 0.0577(12) 0.0140(13) -0.0299(12) -0.0115(9)
_geom_special_details     ?
loop_
    _geom_bond_atom_site_label_1
    _geom_bond_atom_site_label_2
    _geom_bond_site_symmetry_2
    _geom_bond_distance
    _geom_bond_publ_flag
    C1 N1 . 1.331(2) ?
    C1 C2 . 1.369(2) ?
    C1 N3 . 1.429(2) ?
    C2 C3 . 1.375(2) ?
    C2 H2 . 0.9300 ?
    C3 C4 . 1.372(2) ?
    C3 H3 . 0.9300 ?
    C4 C5 . 1.394(2) ?
    C4 H4 . 0.9300 ?
    C5 N1 . 1.3269(19) ?
    C5 N2 . 1.406(2) ?
    C6 C7 . 1.339(3) ?
    C6 N2 . 1.386(2) ?
    C6 H6 . 0.9300 ?
    C7 C8 . 1.419(3) ?
    C7 H7 . 0.9300 ?
    C8 C9 . 1.396(3) ?
    C8 C13 . 1.405(2) ?
    C9 C10 . 1.362(3) ?
    C9 H9 . 0.9300 ?
    C10 C11 . 1.386(3) ?
    C10 H10 . 0.9300 ?
    C11 C12 . 1.384(3) ?
    C11 H11 . 0.9300 ?
    C12 C13 . 1.388(2) ?
    C12 H12 . 0.9300 ?
    C13 N2 . 1.400(2) ?
    C14 C15 . 1.364(2) ?
    C14 N3 . 1.371(2) ?
    C14 H14 . 0.9300 ?
    C15 C22 . 1.425(3) ?
    C15 C16 . 1.432(3) ?
    C16 C21 . 1.398(2) ?
    C16 C17 . 1.405(3) ?
    C17 C18 . 1.361(3) ?
    C17 H17 . 0.9300 ?
    C18 C19 . 1.383(3) ?
    C18 H18 . 0.9300 ?
    C19 C20 . 1.390(3) ?
    C19 H19 . 0.9300 ?
    C20 C21 . 1.372(3) ?
    C20 H20 . 0.9300 ?
    C21 N3 . 1.408(2) ?
    C22 O1 . 1.215(3) ?
    C22 H22 . 0.9300 ?
loop_
    _geom_angle_atom_site_label_1
    _geom_angle_atom_site_label_2
    _geom_angle_atom_site_label_3
    _geom_angle_site_symmetry_1
    _geom_angle_site_symmetry_3
    _geom_angle
    _geom_angle_publ_flag
    N1 C1 C2 . . 124.85(16) ?
    N1 C1 N3 . . 113.26(15) ?
    C2 C1 N3 . . 121.88(16) ?
    C1 C2 C3 . . 116.90(17) ?
    C1 C2 H2 . . 121.5 ?
    C3 C2 H2 . . 121.5 ?
    C4 C3 C2 . . 120.36(17) ?
    C4 C3 H3 . . 119.8 ?
    C2 C3 H3 . . 119.8 ?
    C3 C4 C5 . . 117.99(17) ?
    C3 C4 H4 . . 121.0 ?
    C5 C4 H4 . . 121.0 ?
    N1 C5 C4 . . 122.65(16) ?
    N1 C5 N2 . . 116.02(15) ?
    C4 C5 N2 . . 121.32(16) ?
    C7 C6 N2 . . 110.53(17) ?
    C7 C6 H6 . . 124.7 ?
    N2 C6 H6 . . 124.7 ?
    C6 C7 C8 . . 107.79(17) ?
    C6 C7 H7 . . 126.1 ?
    C8 C7 H7 . . 126.1 ?
    C9 C8 C13 . . 119.42(18) ?
    C9 C8 C7 . . 133.48(18) ?
    C13 C8 C7 . . 107.10(17) ?
    C10 C9 C8 . . 119.50(19) ?
    C10 C9 H9 . . 120.2 ?
    C8 C9 H9 . . 120.2 ?
    C9 C10 C11 . . 120.73(19) ?
    C9 C10 H10 . . 119.6 ?
    C11 C10 H10 . . 119.6 ?
    C12 C11 C10 . . 121.54(19) ?
    C12 C11 H11 . . 119.2 ?
    C10 C11 H11 . . 119.2 ?
    C11 C12 C13 . . 117.77(17) ?
    C11 C12 H12 . . 121.1 ?
    C13 C12 H12 . . 121.1 ?
    C12 C13 N2 . . 131.59(16) ?
    C12 C13 C8 . . 121.02(17) ?
    N2 C13 C8 . . 107.35(16) ?
    C15 C14 N3 . . 110.69(17) ?
    C15 C14 H14 . . 124.7 ?
    N3 C14 H14 . . 124.7 ?
    C14 C15 C22 . . 123.6(2) ?
    C14 C15 C16 . . 106.58(17) ?
    C22 C15 C16 . . 129.9(2) ?
    C21 C16 C17 . . 118.7(2) ?
    C21 C16 C15 . . 107.70(16) ?
    C17 C16 C15 . . 133.6(2) ?
    C18 C17 C16 . . 118.6(2) ?
    C18 C17 H17 . . 120.7 ?
    C16 C17 H17 . . 120.7 ?
    C17 C18 C19 . . 121.7(2) ?
    C17 C18 H18 . . 119.1 ?
    C19 C18 H18 . . 119.1 ?
    C18 C19 C20 . . 121.2(2) ?
    C18 C19 H19 . . 119.4 ?
    C20 C19 H19 . . 119.4 ?
    C21 C20 C19 . . 116.9(2) ?
    C21 C20 H20 . . 121.6 ?
    C19 C20 H20 . . 121.6 ?
    C20 C21 C16 . . 122.93(17) ?
    C20 C21 N3 . . 129.86(18) ?
    C16 C21 N3 . . 107.17(16) ?
    O1 C22 C15 . . 125.7(3) ?
    O1 C22 H22 . . 117.1 ?
    C15 C22 H22 . . 117.1 ?
    C5 N1 C1 . . 117.23(14) ?
    C6 N2 C13 . . 107.22(14) ?
    C6 N2 C5 . . 124.40(15) ?
    C13 N2 C5 . . 128.38(14) ?
    C14 N3 C21 . . 107.86(15) ?
    C14 N3 C1 . . 123.68(14) ?
    C21 N3 C1 . . 128.43(15) ?
loop_
    _geom_torsion_atom_site_label_1
    _geom_torsion_atom_site_label_2
    _geom_torsion_atom_site_label_3
    _geom_torsion_atom_site_label_4
    _geom_torsion_site_symmetry_1
    _geom_torsion_site_symmetry_2
    _geom_torsion_site_symmetry_3
    _geom_torsion_site_symmetry_4
    _geom_torsion
    _geom_torsion_publ_flag
    N1 C1 C2 C3 . . . . 0.3(3) ?
    N3 C1 C2 C3 . . . . 179.43(15) ?
    C1 C2 C3 C4 . . . . -1.1(3) ?
    C2 C3 C4 C5 . . . . 0.6(3) ?
    C3 C4 C5 N1 . . . . 0.6(2) ?
    C3 C4 C5 N2 . . . . 179.67(16) ?
    N2 C6 C7 C8 . . . . -0.6(2) ?
    C6 C7 C8 C9 . . . . -178.4(2) ?
    C6 C7 C8 C13 . . . . 0.5(2) ?
    C13 C8 C9 C10 . . . . 0.2(3) ?
    C7 C8 C9 C10 . . . . 178.9(2) ?
    C8 C9 C10 C11 . . . . -1.0(3) ?
    C9 C10 C11 C12 . . . . 0.6(3) ?
    C10 C11 C12 C13 . . . . 0.6(3) ?
    C11 C12 C13 N2 . . . . -178.68(16) ?
    C11 C12 C13 C8 . . . . -1.3(3) ?
    C9 C8 C13 C12 . . . . 1.0(3) ?
    C7 C8 C13 C12 . . . . -178.03(16) ?
    C9 C8 C13 N2 . . . . 178.90(15) ?
    C7 C8 C13 N2 . . . . -0.11(19) ?
    N3 C14 C15 C22 . . . . -179.03(18) ?
    N3 C14 C15 C16 . . . . 0.8(2) ?
    C14 C15 C16 C21 . . . . -0.6(2) ?
    C22 C15 C16 C21 . . . . 179.2(2) ?
    C14 C15 C16 C17 . . . . 178.8(2) ?
    C22 C15 C16 C17 . . . . -1.4(4) ?
    C21 C16 C17 C18 . . . . 0.0(3) ?
    C15 C16 C17 C18 . . . . -179.4(2) ?
    C16 C17 C18 C19 . . . . 0.7(3) ?
    C17 C18 C19 C20 . . . . -0.3(4) ?
    C18 C19 C20 C21 . . . . -0.8(3) ?
    C19 C20 C21 C16 . . . . 1.5(3) ?
    C19 C20 C21 N3 . . . . 179.32(18) ?
    C17 C16 C21 C20 . . . . -1.1(3) ?
    C15 C16 C21 C20 . . . . 178.44(17) ?
    C17 C16 C21 N3 . . . . -179.34(16) ?
    C15 C16 C21 N3 . . . . 0.19(19) ?
    C14 C15 C22 O1 . . . . 179.0(2) ?
    C16 C15 C22 O1 . . . . -0.8(4) ?
    C4 C5 N1 C1 . . . . -1.4(2) ?
    N2 C5 N1 C1 . . . . 179.54(13) ?
    C2 C1 N1 C5 . . . . 0.9(2) ?
    N3 C1 N1 C5 . . . . -178.30(13) ?
    C7 C6 N2 C13 . . . . 0.6(2) ?
    C7 C6 N2 C5 . . . . -179.48(16) ?
    C12 C13 N2 C6 . . . . 177.36(18) ?
    C8 C13 N2 C6 . . . . -0.26(18) ?
    C12 C13 N2 C5 . . . . -2.6(3) ?
    C8 C13 N2 C5 . . . . 179.79(15) ?
    N1 C5 N2 C6 . . . . 169.29(16) ?
    C4 C5 N2 C6 . . . . -9.8(2) ?
    N1 C5 N2 C13 . . . . -10.8(2) ?
    C4 C5 N2 C13 . . . . 170.11(16) ?
    C15 C14 N3 C21 . . . . -0.7(2) ?
    C15 C14 N3 C1 . . . . -178.77(16) ?
    C20 C21 N3 C14 . . . . -177.78(18) ?
    C16 C21 N3 C14 . . . . 0.30(19) ?
    C20 C21 N3 C1 . . . . 0.2(3) ?
    C16 C21 N3 C1 . . . . 178.24(16) ?
    N1 C1 N3 C14 . . . . 34.4(2) ?
    C2 C1 N3 C14 . . . . -144.83(17) ?
    N1 C1 N3 C21 . . . . -143.23(16) ?
    C2 C1 N3 C21 . . . . 37.5(3) ?
loop_
    _geom_hbond_atom_site_label_D
    _geom_hbond_atom_site_label_H
    _geom_hbond_atom_site_label_A
    _geom_hbond_site_symmetry_A
    _geom_hbond_distance_DH
    _geom_hbond_distance_HA
    _geom_hbond_distance_DA
    _geom_hbond_angle_DHA
    C6 H6 O1 1_556 0.93 2.50 3.227(3) 135.1
    C12 H12 N1 . 0.93 2.41 2.931(2) 115.6
    C2 H2 Cg5 3_555 0.93 2.73 3.554(2) 148.0
_iucr_refine_instructions_details
;
TITL new in Pnna
CELL  0.71073  18.2208  15.7672  11.7034   90.000   90.000   90.000
ZERR     8.00   0.0007   0.0009   0.0007    0.000    0.000    0.000
LATT   1
SYMM  1/2 - X, - Y,   Z
SYMM    X, 1/2 - Y, 1/2 - Z
SYMM  1/2 - X, 1/2 + Y, 1/2 - Z
SFAC  C    H    N    O
UNIT  176  120  24   8
MERG   2
FMAP   2
PLAN   25
ACTA
BOND $H
CONF
EQIV $1 X, Y, 1+Z
HTAB C6 O1_$1
HTAB C12 N1
L.S.   4
WGHT    0.050700    0.340400
FVAR       0.25802
C1    1    0.194515    0.095345    0.380318    11.00000    0.04224    0.03791 =
         0.04204    0.00143    0.00266    0.00494
C2    1    0.232650    0.152970    0.444607    11.00000    0.05126    0.04118 =
         0.05551   -0.00006    0.00211   -0.00613
AFIX  43
H2    2    0.259880    0.196130    0.410896    11.00000   -1.20000
AFIX   0
C3    1    0.228821    0.144068    0.561354    11.00000    0.05831    0.04854 =
         0.05550   -0.00800   -0.00696   -0.00631
AFIX  43
H3    2    0.254527    0.181234    0.608319    11.00000   -1.20000
AFIX   0
C4    1    0.187291    0.080667    0.608895    11.00000    0.05990    0.05177 =
         0.04018   -0.00203   -0.00331   -0.00265
AFIX  43
H4    2    0.183956    0.074471    0.687749    11.00000   -1.20000
AFIX   0
C5    1    0.150229    0.025796    0.535431    11.00000    0.04040    0.04054 =
         0.04152    0.00035    0.00256    0.00493
C6    1    0.105211   -0.066321    0.691056    11.00000    0.06558    0.07147 =
         0.04154    0.00799    0.00109   -0.00750
AFIX  43
H6    2    0.132205   -0.041297    0.749467    11.00000   -1.20000
AFIX   0
C7    1    0.059300   -0.131861    0.704754    11.00000    0.06928    0.07332 =
         0.05476    0.02012    0.00736   -0.01299
AFIX  43
H7    2    0.049535   -0.159908    0.772985    11.00000   -1.20000
AFIX   0
C8    1    0.028207   -0.150878    0.596564    11.00000    0.04553    0.04736 =
         0.06004    0.01075    0.00448    0.00339
C9    1   -0.023365   -0.210262    0.559460    11.00000    0.05228    0.04942 =
         0.08414    0.01585    0.00223   -0.00282
AFIX  43
H9    2   -0.043931   -0.248417    0.610909    11.00000   -1.20000
AFIX   0
C10   1   -0.043338   -0.211907    0.447365    11.00000    0.05249    0.04607 =
         0.09302    0.00089   -0.00754   -0.00483
AFIX  43
H10   2   -0.077143   -0.251973    0.422246    11.00000   -1.20000
AFIX   0
C11   1   -0.013834   -0.154514    0.370272    11.00000    0.05747    0.05695 =
         0.06495   -0.00247   -0.00777   -0.00050
AFIX  43
H11   2   -0.028625   -0.156490    0.294264    11.00000   -1.20000
AFIX   0
C12   1    0.037112   -0.094348    0.403771    11.00000    0.05012    0.04607 =
         0.05368    0.00141    0.00098   -0.00027
AFIX  43
H12   2    0.056377   -0.055711    0.351756    11.00000   -1.20000
AFIX   0
C13   1    0.058499   -0.093601    0.517630    11.00000    0.03777    0.03799 =
         0.04927    0.00062    0.00334    0.00597
C14   1    0.134193    0.077646    0.193003    11.00000    0.06336    0.04365 =
         0.05153    0.00349   -0.00492   -0.00672
AFIX  43
H14   2    0.089070    0.060446    0.222030    11.00000   -1.20000
AFIX   0
C15   1    0.150045    0.085327    0.079585    11.00000    0.08505    0.04092 =
         0.04764    0.00123   -0.00510   -0.00304
C16   1    0.225037    0.111957    0.072401    11.00000    0.08129    0.03074 =
         0.04686    0.00055    0.01090    0.00229
C17   1    0.272644    0.129065   -0.019219    11.00000    0.11667    0.05076 =
         0.05594   -0.00056    0.02367    0.00376
AFIX  43
H17   2    0.256580    0.124071   -0.094344    11.00000   -1.20000
AFIX   0
C18   1    0.342766    0.153100    0.004372    11.00000    0.10048    0.06723 =
         0.08786    0.00005    0.04695   -0.00245
AFIX  43
H18   2    0.374484    0.165147   -0.055734    11.00000   -1.20000
AFIX   0
C19   1    0.368105    0.160083    0.115390    11.00000    0.07400    0.06414 =
         0.10398   -0.00140    0.03086   -0.00293
AFIX  43
H19   2    0.416433    0.176458    0.128297    11.00000   -1.20000
AFIX   0
C20   1    0.322696    0.143087    0.207986    11.00000    0.05914    0.05084 =
         0.07291    0.00073    0.01180    0.00217
AFIX  43
H20   2    0.339630    0.146993    0.282764    11.00000   -1.20000
AFIX   0
C21   1    0.251680    0.120266    0.183888    11.00000    0.06138    0.03227 =
         0.05305    0.00170    0.00966   -0.00028
C22   1    0.098381    0.068910   -0.009075    11.00000    0.12466    0.05807 =
         0.05841   -0.00433   -0.02224   -0.00247
AFIX  43
H22   2    0.051776    0.051260    0.012937    11.00000   -1.20000
AFIX   0
N1    3    0.154235    0.032266    0.422565    11.00000    0.04273    0.03745 =
         0.04223    0.00227    0.00315    0.00050
N2    3    0.106885   -0.040989    0.577693    11.00000    0.04750    0.04383 =
         0.04002    0.00254    0.00391   -0.00087
N3    3    0.193899    0.098757    0.258339    11.00000    0.05381    0.04051 =
         0.04480    0.00433    0.00489   -0.00509
O1    4    0.109840    0.075936   -0.110882    11.00000    0.18861    0.09000 =
         0.05766   -0.01153   -0.02988    0.01401
HKLF 4
REM  new in Pnna
REM R1 =  0.0460 for   2072 Fo > 4sig(Fo)  and  0.0951 for all   3521 data
REM    235 parameters refined using      0 restraints
END
WGHT      0.0506      0.3059
REM Highest difference peak  0.149,  deepest hole -0.158,  1-sigma level  0.035
Q1    1   0.0307 -0.1490  0.8008  11.00000  0.05    0.15
Q2    1   0.2238  0.2148  0.6174  11.00000  0.05    0.14
Q3    1   0.0591  0.0774  0.1081  11.00000  0.05    0.13
Q4    1   0.0400  0.0309  0.0859  11.00000  0.05    0.13
Q5    1   0.1473 -0.0265  0.7417  11.00000  0.05    0.12
Q6    1   0.2226  0.2639  0.5359  11.00000  0.05    0.12
Q7    1   0.1281 -0.0012  0.3512  11.00000  0.05    0.12
Q8    1  -0.0662 -0.2445  0.6842  11.00000  0.05    0.12
Q9    1   0.0193  0.0753  0.0461  11.00000  0.05    0.12
Q10   1   0.0981  0.0620  0.2777  11.00000  0.05    0.12
Q11   1   0.2393  0.1059  0.4072  11.00000  0.05    0.12
Q12   1  -0.0291 -0.2089  0.7291  11.00000  0.05    0.11
Q13   1   0.0076 -0.2800  0.5996  11.00000  0.05    0.11
Q14   1   0.0969 -0.0043  0.1836  11.00000  0.05    0.11
Q15   1   0.4380  0.1948  0.1641  11.00000  0.05    0.11
Q16   1   0.2472  0.2500  0.2500  10.50000  0.05    0.11
Q17   1   0.0626  0.0034 -0.1460  11.00000  0.05    0.10
Q18   1   0.1003 -0.0373  0.6336  11.00000  0.05    0.10
Q19   1   0.1992  0.0440  0.4049  11.00000  0.05    0.10
Q20   1   0.1782  0.0118  0.4836  11.00000  0.05    0.10
Q21   1  -0.1364 -0.2500  0.7500  10.50000  0.05    0.10
Q22   1   0.3566  0.2204 -0.1213  11.00000  0.05    0.10
Q23   1   0.0709 -0.0529  0.5480  11.00000  0.05    0.10
Q24   1   0.3379  0.1642 -0.1173  11.00000  0.05    0.10
Q25   1   0.2120  0.2109  0.7775  11.00000  0.05    0.10
;
