# Supplementary material for: 1-[6-(1H-Indol-1-yl)pyridin-2-yl]-1H-indole-3-carbaldehyde
Source: Acta Crystallogr Sect E Struct Rep Online. 2014 Jan 4;70(Pt 2):o106. doi: 10.1107/S1600536813034375 (PMC3998277; doi:10.1107/S1600536813034375)
Supplement: Supplementary file 2 [file e-70-0o106-Isup2.hkl]

#
# h,k,l, Fc-squared, Fo-squared, sigma(Fo-squared) and status flag
#
data_I
_shelx_title ' new in Pnna'
_shelx_refln_list_code          4
_shelx_F_calc_maximum      401.19
_exptl_crystal_F_000      1408.00
_reflns_d_resolution_high  0.7919
 
loop_
 _symmetry_equiv_pos_as_xyz
 'x, y, z'
 '-x+1/2, -y, z'
 'x, -y+1/2, -z+1/2'
 '-x+1/2, y+1/2, -z+1/2'
 '-x, -y, -z'
 'x-1/2, y, -z'
 '-x, y-1/2, z-1/2'
 'x-1/2, -y-1/2, z-1/2'
 
_cell_length_a    18.2208
_cell_length_b    15.7672
_cell_length_c    11.7034
_cell_angle_alpha  90.000
_cell_angle_beta   90.000
_cell_angle_gamma  90.000
 
_shelx_F_squared_multiplier     1.000
 
loop_
 _refln_index_h
 _refln_index_k
 _refln_index_l
 _refln_F_squared_calc
 _refln_F_squared_meas
 _refln_F_squared_sigma
 _refln_observed_status
   8   0   0     1189.26     1061.07     25.39 o
  10   0   0     3501.74     3543.10     72.55 o
  12   0   0      589.99      564.33     19.68 o
  14   0   0      974.44      980.86     29.29 o
  16   0   0       75.85       86.07     10.81 o
  18   0   0       60.61       54.98     10.51 o
   2   1   0      172.45      134.53      4.73 o
   4   1   0     4623.84     4712.31    102.44 o
   6   1   0     4532.37     4524.55     92.38 o
   8   1   0      713.80      815.18     20.28 o
  10   1   0     1462.37     1492.76     34.40 o
  12   1   0      164.44      168.48      8.13 o
  14   1   0      236.53      227.83     10.09 o
  16   1   0      172.61      142.22     19.45 o
  18   1   0       11.60       17.10      6.59 o
   0   2   0    31503.07    30195.34    412.45 o
   2   2   0     7302.46     6417.54    390.46 o
   4   2   0    53266.56    51875.95    710.17 o
   6   2   0        7.40       14.57      3.76 o
   8   2   0        8.50        7.66      4.06 o
  10   2   0      377.93      373.87     13.52 o
  12   2   0       37.64       33.80      6.16 o
  14   2   0       26.51       19.25      5.36 o
  16   2   0        7.16        6.94      5.50 o
  18   2   0       12.68        9.05      6.74 o
  22   2   0       27.08       28.99     17.27 o
   4   3   0    69931.17    68190.36    899.88 o
   6   3   0     4269.38     3963.86     56.56 o
   8   3   0     1864.96     1905.83     42.96 o
  10   3   0      336.66      335.56     13.97 o
  12   3   0       26.68       15.32      5.86 o
  14   3   0        6.02        1.46      8.11 o
  16   3   0     1108.29     1050.16     24.92 o
  18   3   0       18.67       26.14     10.36 o
  22   3   0       67.53      149.76     22.53 o
   0   4   0   160953.19   148444.36   1934.82 o
   2   4   0    23924.43    23263.84    215.85 o
   4   4   0    18943.07    19504.58    210.07 o
   6   4   0     1046.04      927.01     18.04 o
   8   4   0      140.95      169.28     11.72 o
  10   4   0       80.89       95.38      9.16 o
  12   4   0      105.08      107.70     10.06 o
  14   4   0      136.74      149.01     12.17 o
  16   4   0      705.06      716.74     34.62 o
  18   4   0       25.15       28.09      8.72 o
  20   4   0       86.77      117.61     20.58 o
  22   4   0       36.96       35.60     19.53 o
   2   5   0    36917.70    37075.96    414.14 o
   4   5   0     2675.75     2520.23     42.96 o
   6   5   0      374.70      371.82     10.60 o
   8   5   0    12195.42    12600.86    120.23 o
  10   5   0     1368.90     1412.69     29.70 o
  12   5   0      254.36      259.41     16.67 o
  14   5   0       77.48       75.80     10.89 o
  16   5   0      409.12      488.10     16.53 o
  18   5   0      110.38      129.33     20.73 o
  20   5   0       50.30       46.26     19.23 o
  22   5   0       21.73        9.16     18.93 o
   0   6   0     7792.79     8063.64    115.56 o
   2   6   0       30.13       19.78      3.94 o
   4   6   0     4360.51     4340.23     55.37 o
   6   6   0     1052.71     1096.19     20.19 o
   8   6   0     3470.59     3572.00     46.93 o
  10   6   0     1637.64     1667.81     34.88 o
  12   6   0     1049.34     1030.31     63.54 o
  14   6   0      259.57      261.49     15.15 o
  16   6   0      456.69      456.00     19.77 o
  18   6   0       67.98       67.74     19.08 o
  20   6   0      189.49      230.72     28.24 o
   2   7   0     2192.86     2187.81     29.42 o
   4   7   0     3323.91     3343.99     46.50 o
   6   7   0      495.80      452.56     19.90 o
   8   7   0     3344.16     3514.58     47.99 o
  10   7   0       14.56        9.08      4.68 o
  12   7   0     2095.16     1994.66     45.96 o
  14   7   0      481.16      462.61     20.39 o
  16   7   0       25.76        1.65     13.22 o
  18   7   0       60.04       77.96     20.43 o
  20   7   0       50.04       49.57     21.18 o
   0   8   0       65.96       51.97      8.23 o
   2   8   0     5284.10     5412.63     60.81 o
   4   8   0    11767.25    12030.14    139.11 o
   6   8   0      125.54      140.89     15.04 o
   8   8   0      134.00      119.53      8.28 o
  10   8   0     1138.37     1140.03     22.63 o
  12   8   0      142.14      142.54     19.60 o
  14   8   0       39.01       29.87     10.10 o
  16   8   0       21.27       19.38     16.22 o
  18   8   0        0.38        7.36     16.97 o
  20   8   0        5.67      -10.51     18.33 o
   2   9   0     6515.95     6473.42     72.09 o
   4   9   0      782.62      724.46     19.46 o
   6   9   0        1.18       -1.26      5.16 o
   8   9   0       30.04       28.30      6.67 o
  10   9   0       53.64       48.40      7.07 o
  12   9   0     2015.26     2003.06     32.73 o
  14   9   0      684.89      604.44     39.35 o
  16   9   0       31.42        4.96     16.52 o
  18   9   0       43.91       14.27     18.78 o
  20   9   0       67.84       39.65     23.13 o
   0  10   0      621.69      636.23     23.63 o
   2  10   0        7.69        6.85      6.61 o
   4  10   0      925.11      969.29     24.08 o
   6  10   0       55.89       56.94      8.08 o
   8  10   0     2157.84     2155.52     38.03 o
  10  10   0        4.16        0.91      6.33 o
  12  10   0      679.72      606.99     40.26 o
  14  10   0        0.34        5.71     15.47 o
  16  10   0      224.18      201.13     27.34 o
  18  10   0      153.57      179.65     28.69 o
   2  11   0      395.92      386.95     16.33 o
   4  11   0      360.51      361.05     30.93 o
   6  11   0       34.82       32.52      8.66 o
   8  11   0     1606.48     1545.83     41.27 o
  10  11   0        5.43        2.61      6.60 o
  12  11   0        2.53       -5.11     14.57 o
  14  11   0        5.84       23.43     19.08 o
  16  11   0       50.78        1.20     17.72 o
  18  11   0      144.49       87.12     26.29 o
   0  12   0      203.28      220.65     23.73 o
   2  12   0       35.13       45.82      8.93 o
   4  12   0      930.27      967.84     26.38 o
   6  12   0      732.00      691.28     23.09 o
   8  12   0      163.93      161.89     19.87 o
  10  12   0      222.79      198.72     26.74 o
  12  12   0      151.19      150.96     26.29 o
  14  12   0       88.93       73.30     24.03 o
  16  12   0      138.22      174.24     30.49 o
  18  12   0       58.64       84.57     28.54 o
   2  13   0      674.07      685.38     43.18 o
   4  13   0     3185.59     3050.02     55.71 o
   6  13   0       69.44       60.21     10.38 o
   8  13   0       84.56       91.01     24.03 o
  10  13   0      265.49      304.62     33.65 o
  12  13   0       18.95       -4.66     17.27 o
  14  13   0        3.36      -17.57     17.57 o
  16  13   0       78.23       64.29     26.59 o
   0  14   0      630.17      751.34     44.16 o
   2  14   0      371.75      420.87     24.27 o
   4  14   0       39.88       42.99     13.11 o
   6  14   0        0.35        6.21     10.39 o
   8  14   0       45.36       31.84     18.78 o
  10  14   0        0.26       -5.86     17.12 o
  12  14   0        2.20        1.65     20.43 o
  14  14   0       49.99       80.81     27.64 o
  16  14   0        0.03       22.38     25.54 o
   2  15   0      463.84      466.00     39.65 o
   4  15   0       84.44       97.14     16.59 o
   6  15   0       14.30        8.11     17.57 o
   8  15   0        4.35        5.11     19.38 o
  10  15   0      150.86      167.03     30.19 o
  12  15   0        0.02      -17.57     19.08 o
  14  15   0       12.18       22.08     24.18 o
   0  16   0     2745.07     2871.97     98.39 o
   2  16   0       79.02       80.69     23.51 o
   4  16   0       11.64       26.93     13.65 o
   6  16   0     1157.37     1198.36     63.39 o
   8  16   0      123.11       83.37     26.89 o
  10  16   0       68.13       82.46     27.64 o
  12  16   0       93.45      110.10     30.79 o
   2  17   0      109.83      130.38     19.75 o
   4  17   0      152.71      197.52     32.75 o
   6  17   0      567.43      619.91     50.77 o
   8  17   0       56.62       29.44     23.73 o
  10  17   0        0.69       -1.80     21.93 o
   0  18   0      400.43      382.13     41.61 o
   2  18   0       13.38       32.60     24.63 o
   4  18   0      268.20      308.23     41.01 o
   6  18   0      201.03       98.99     30.34 o
   8  18   0       30.85       44.61     27.19 o
   2  19   0        6.87       -2.70     21.33 o
   4  19   0      306.26      398.95     45.96 o
   6  19   0        0.69        2.25     24.93 o
   1   0   1    18093.65    16747.05    220.67 o
   3   0   1    24912.14    23212.12    442.14 o
   5   0   1     6770.31     6232.86     85.61 o
   7   0   1     1941.78     1772.15     40.86 o
   9   0   1      239.58      224.56     12.77 o
  11   0   1      654.40      688.55     23.58 o
  13   0   1      102.75      110.24      6.66 o
  15   0   1        3.53       -4.30      4.76 o
  17   0   1      369.66      375.00     13.78 o
  19   0   1      225.44      236.58     15.47 o
  21   0   1       43.59       76.01     12.17 o
   0   1   1    18066.83    17007.78    161.28 o
   1   1   1      240.65      297.31      3.54 o
   2   1   1     5838.17     5583.45     39.42 o
   3   1   1       21.84       16.72      1.47 o
   4   1   1     3578.46     3252.00     33.17 o
   5   1   1       15.73       14.57      2.76 o
   6   1   1     2972.67     2792.45     33.80 o
   7   1   1     1202.16     1153.55     21.12 o
   8   1   1     2300.54     2211.68     35.46 o
   9   1   1       19.25       22.96      4.51 o
  10   1   1      215.49      231.98      9.58 o
  11   1   1      110.70      108.14      7.20 o
  12   1   1      104.43      109.63      8.49 o
  13   1   1       23.66       29.44      5.72 o
  14   1   1      180.58      180.75      8.41 o
  15   1   1       45.53       43.96      4.20 o
  16   1   1       51.05       41.12      5.41 o
  17   1   1       38.98       34.60      4.64 o
  18   1   1        6.06       10.25      4.73 o
  19   1   1        2.43        4.60     16.75 o
  20   1   1      122.54      113.64      8.84 o
  21   1   1        0.30       -3.30     10.51 o
  22   1   1       34.32       54.38     14.12 o
   1   2   1       47.63       30.94      1.92 o
   2   2   1      231.69      245.51      3.49 o
   3   2   1     1096.71      980.71      8.56 o
   4   2   1    39619.09    37399.02    287.39 o
   5   2   1      461.38      424.96      5.73 o
   6   2   1     2459.71     2222.24     19.78 o
   7   2   1     2638.33     2547.94     31.78 o
   8   2   1       74.41       79.17      8.56 o
   9   2   1      293.08      284.69     12.77 o
  10   2   1       30.13       21.88      4.69 o
  11   2   1      219.12      194.04      9.77 o
  12   2   1      126.67      121.13      8.14 o
  13   2   1      200.93      202.20      7.61 o
  14   2   1      347.35      331.61     13.47 o
  15   2   1       69.98       76.22      6.21 o
  16   2   1       54.09       44.64      4.61 o
  17   2   1       23.21       18.49      4.52 o
  18   2   1      162.88      166.24     12.44 o
  19   2   1       36.07       48.82     12.47 o
  20   2   1       75.38       97.18     16.07 o
  21   2   1        1.29       -0.15     12.02 o
  22   2   1       28.95       52.12     15.02 o
   0   3   1      273.67      296.40      8.03 o
   1   3   1     3661.75     3615.31     28.48 o
   2   3   1    16672.66    16134.55    123.03 o
   3   3   1     7068.22     6722.54     53.43 o
   4   3   1    37067.62    36208.28    273.70 o
   5   3   1      300.96      295.27      4.76 o
   6   3   1     1789.87     1773.00     20.65 o
   7   3   1      361.47      366.26      7.22 o
   8   3   1      278.80      293.30      6.22 o
   9   3   1      150.21      163.57      7.63 o
  10   3   1      259.92      255.90      6.91 o
  11   3   1       68.65       64.27      4.10 o
  12   3   1      398.04      379.56      8.77 o
  13   3   1       38.74       31.86      3.89 o
  14   3   1      299.44      289.71      8.47 o
  15   3   1      214.16      221.86      7.89 o
  16   3   1       11.31       20.69      4.55 o
  17   3   1       11.96        8.73      4.44 o
  18   3   1       20.86       27.45      6.97 o
  19   3   1       37.14       44.78     14.65 o
  20   3   1      203.23      207.44     21.63 o
  21   3   1       35.07       67.14     16.97 o
  22   3   1       19.75       14.87     14.42 o
   1   4   1    11481.11    11381.28     88.94 o
   2   4   1    28047.22    27531.50    207.46 o
   3   4   1     5201.31     5174.98     43.10 o
   4   4   1    14896.20    14689.96    112.90 o
   5   4   1     2101.28     2049.90     19.40 o
   6   4   1       92.44       67.45      2.90 o
   7   4   1      156.82      207.86      6.41 o
   8   4   1      523.00      482.77     10.10 o
   9   4   1      134.01      164.22      5.92 o
  10   4   1     3179.92     3121.19     40.56 o
  11   4   1        4.92        1.61      4.47 o
  12   4   1        3.63        2.45      4.86 o
  13   4   1       14.84       15.88      3.98 o
  14   4   1       39.16       43.38      6.41 o
  15   4   1      308.93      285.92      9.58 o
  16   4   1      401.79      398.76     11.48 o
  17   4   1       54.96       62.33      7.11 o
  18   4   1       11.42       27.80      7.70 o
  19   4   1      146.09      152.54     17.20 o
  20   4   1        8.82      -13.22     13.22 o
  21   4   1       10.73        0.90     13.82 o
  22   4   1        0.00       13.47     13.67 o
   0   5   1    13389.52    13588.44    130.17 o
   1   5   1     2157.48     2161.83     21.89 o
   2   5   1      936.66     1033.26     12.26 o
   3   5   1     5385.59     5229.65     41.47 o
   4   5   1      159.83      156.88      5.56 o
   5   5   1      136.97      157.85      5.43 o
   6   5   1        9.31        8.73      2.46 o
   7   5   1     3051.52     3001.29     27.12 o
   8   5   1     5792.61     5744.62     59.37 o
   9   5   1      524.29      522.97     10.69 o
  10   5   1      604.51      587.24     12.55 o
  11   5   1      176.94      165.58     12.12 o
  12   5   1      198.43      188.42      9.20 o
  13   5   1        6.33        5.91      5.09 o
  14   5   1       42.34       38.26      5.49 o
  15   5   1        1.98       -4.50      4.54 o
  16   5   1      733.78      713.66     17.99 o
  17   5   1        3.99        5.86      7.14 o
  18   5   1        0.16       -7.31      7.31 o
  19   5   1        6.19      -11.27     13.22 o
  20   5   1        0.07        9.91     14.87 o
  21   5   1        0.73       -1.43     11.26 o
  22   5   1        5.31       -1.51     12.31 o
   1   6   1      252.60      266.93      6.60 o
   2   6   1       21.37       12.74      2.86 o
   3   6   1      366.08      327.68      7.19 o
   4   6   1      835.56      806.31     13.51 o
   5   6   1     1482.88     1530.60     22.38 o
   6   6   1     1550.09     1566.35     18.02 o
   7   6   1     1891.22     1890.40     22.10 o
   8   6   1     9048.33     8977.84     72.29 o
   9   6   1      398.85      398.96      7.92 o
  10   6   1       11.45        9.00      3.70 o
  11   6   1      186.91      176.72     10.39 o
  12   6   1      288.26      283.63     11.61 o
  13   6   1       88.68      101.16      7.02 o
  14   6   1        0.24       -4.40      6.16 o
  15   6   1       91.42      102.42     10.49 o
  16   6   1      123.96      135.05      9.73 o
  17   6   1      125.05      133.62     12.07 o
  18   6   1      203.00      192.72     17.23 o
  19   6   1       66.65       48.89     13.21 o
  20   6   1        0.33       13.43     12.32 o
  21   6   1        2.51       -4.59     12.16 o
   0   7   1      146.34      141.59      7.04 o
   1   7   1       53.65       52.49      4.02 o
   2   7   1        6.75        4.46      2.94 o
   3   7   1      656.66      648.29     10.72 o
   4   7   1      552.64      524.16      9.60 o
   5   7   1     1529.06     1614.71     21.77 o
   6   7   1      381.20      353.04      7.93 o
   7   7   1      283.56      288.06      7.93 o
   8   7   1     1941.87     1848.37     21.35 o
   9   7   1        6.43        8.92      3.39 o
  10   7   1        5.68       12.51      4.06 o
  11   7   1        0.66        4.20      4.81 o
  12   7   1      244.18      268.99     10.91 o
  13   7   1       18.27        9.90      5.68 o
  14   7   1      301.65      323.16     14.70 o
  15   7   1      488.81      489.14     15.24 o
  16   7   1      145.91      147.74     11.28 o
  17   7   1        1.34       -2.38     10.00 o
  18   7   1        0.87       15.76     11.81 o
  19   7   1        8.93       37.58     12.78 o
  20   7   1       13.71       28.07     14.08 o
  21   7   1       14.74       10.90     14.14 o
   1   8   1     1626.12     1723.08     19.97 o
   2   8   1     6210.37     6417.62     52.94 o
   3   8   1      564.59      639.12     11.35 o
   4   8   1     1796.03     1832.67     20.77 o
   5   8   1        7.74       17.60      3.98 o
   6   8   1      933.21      902.92     16.24 o
   7   8   1      353.90      371.77     10.56 o
   8   8   1      365.01      398.28      9.80 o
   9   8   1      233.07      248.81      7.70 o
  10   8   1      134.97      134.36      5.93 o
  11   8   1       67.56       71.22      5.97 o
  12   8   1     4671.17     4427.33     71.32 o
  13   8   1      481.61      499.71     24.24 o
  14   8   1      570.56      550.18     16.58 o
  15   8   1      201.58      183.89     16.88 o
  16   8   1        6.63        3.28     12.77 o
  17   8   1        1.04       -9.96      9.96 o
  18   8   1        2.35      -10.19     10.73 o
  19   8   1        7.22        9.04     23.81 o
  20   8   1       18.71       20.52     14.70 o
  21   8   1        5.88       -9.80     13.90 o
   0   9   1       32.69       34.78      5.66 o
   1   9   1        4.14        2.00      3.41 o
   2   9   1     2997.36     3106.42     30.98 o
   3   9   1     1438.96     1476.25     23.18 o
   4   9   1     1483.38     1468.16     20.48 o
   5   9   1      530.34      543.45     12.48 o
   6   9   1      635.34      613.75     12.65 o
   7   9   1      205.97      188.84      7.51 o
   8   9   1      930.63      872.66     31.38 o
   9   9   1       74.64       65.98      7.69 o
  10   9   1      136.68      134.48      6.60 o
  11   9   1       85.41       82.56      7.73 o
  12   9   1      236.88      234.50      9.59 o
  13   9   1        0.00       -3.83      7.24 o
  14   9   1        1.87       -8.48      9.45 o
  15   9   1      131.52      127.70     16.20 o
  16   9   1       33.36       27.63     12.74 o
  17   9   1        0.05       -1.91     11.23 o
  18   9   1       47.16       78.88     20.95 o
  19   9   1       23.93       18.95     14.38 o
  20   9   1       22.82        6.67     15.73 o
   1  10   1      868.10      940.32     15.43 o
   2  10   1     2464.93     2539.10     30.12 o
   3  10   1        4.68        1.92      4.29 o
   4  10   1      123.72      140.73      7.35 o
   5  10   1      669.72      695.87     19.14 o
   6  10   1      111.80      109.48      8.52 o
   7  10   1       64.53       74.07      6.94 o
   8  10   1      752.81      721.64     16.26 o
   9  10   1        0.86        6.80      4.52 o
  10  10   1       78.89       69.98      6.10 o
  11  10   1      698.31      675.80     16.28 o
  12  10   1      339.14      289.76     12.65 o
  13  10   1       30.31       37.25     12.75 o
  14  10   1      194.83      216.68     19.65 o
  15  10   1        5.23       -6.94     11.15 o
  16  10   1        6.11       14.20     12.46 o
  17  10   1       35.28       37.39     14.76 o
  18  10   1      105.38       79.45     17.89 o
  19  10   1       25.37       54.39     17.02 o
   0  11   1      335.71      365.04     19.44 o
   1  11   1      143.22      133.10      7.70 o
   2  11   1       80.51       85.40      6.89 o
   3  11   1      233.46      217.75      9.07 o
   4  11   1      529.67      528.72     13.27 o
   5  11   1      534.45      523.47     13.36 o
   6  11   1        5.79        9.69      4.89 o
   7  11   1       15.65        7.90      5.08 o
   8  11   1     1186.41     1100.40     19.07 o
   9  11   1        0.01        9.22      4.96 o
  10  11   1       23.73       20.43      5.76 o
  11  11   1      136.20      125.36     32.75 o
  12  11   1       26.33       25.31     19.90 o
  13  11   1        3.12       13.95     18.55 o
  14  11   1        2.54       -0.95     19.68 o
  15  11   1       32.66        3.47     12.95 o
  16  11   1      263.91      252.65     22.94 o
  17  11   1        7.51       19.33     14.71 o
  18  11   1        8.48      -12.83     17.35 o
  19  11   1        0.02        9.84     15.15 o
   1  12   1       17.65       12.65      6.57 o
   2  12   1       65.67       55.48      7.24 o
   3  12   1      347.16      348.30     14.92 o
   4  12   1        8.71       17.18      5.50 o
   5  12   1      124.45      118.08      8.13 o
   6  12   1      961.34      969.75     24.03 o
   7  12   1       10.07        4.26      5.45 o
   8  12   1      104.21      108.51      8.86 o
   9  12   1        3.61        6.45      7.18 o
  10  12   1      255.61      250.89     21.18 o
  11  12   1       30.23       35.90     13.40 o
  12  12   1      184.46      157.15     19.10 o
  13  12   1      306.41      306.54     23.89 o
  14  12   1       10.25       20.13     13.69 o
  15  12   1        5.70        5.40     13.53 o
  16  12   1      167.23      135.41     43.11 o
  17  12   1        5.95        0.97     14.23 o
  18  12   1      103.99      122.27     21.29 o
   0  13   1       11.58        4.01      8.60 o
   1  13   1       20.40       18.78      7.91 o
   2  13   1      161.21      167.72     11.86 o
   3  13   1      671.74      710.35     18.93 o
   4  13   1     4761.60     4710.91     56.00 o
   5  13   1      475.86      493.50     18.23 o
   6  13   1      387.35      363.28     12.63 o
   7  13   1       57.74       52.56      8.88 o
   8  13   1       11.03       13.22      7.03 o
   9  13   1       10.09       32.60     12.69 o
  10  13   1       34.09       22.47     24.33 o
  11  13   1       55.39       44.50     14.58 o
  12  13   1        9.41       36.25     14.48 o
  13  13   1       12.33       24.45     13.88 o
  14  13   1       17.70       19.41     13.79 o
  15  13   1       32.61       58.91     32.07 o
  16  13   1       26.70        9.12     16.11 o
  17  13   1        1.19       21.08     16.88 o
   1  14   1      221.59      236.75     13.87 o
   2  14   1      107.97      114.62     11.10 o
   3  14   1       33.07       37.37      9.25 o
   4  14   1      634.31      626.89     20.67 o
   5  14   1      265.48      253.46     14.16 o
   6  14   1      109.87      119.15     11.10 o
   7  14   1       33.47       26.50     10.20 o
   8  14   1       88.74       88.03     36.43 o
   9  14   1       17.96       -4.84     12.33 o
  10  14   1        1.45       15.49     13.85 o
  11  14   1       28.93       31.67     14.20 o
  12  14   1        6.92       13.51     13.99 o
  13  14   1        0.56        3.70     15.02 o
  14  14   1       20.82       15.99     15.40 o
  15  14   1        1.02      -13.22     13.22 o
  16  14   1        4.70      -14.87     14.87 o
   0  15   1      935.17      969.19     37.12 o
   1  15   1       22.12       39.28      9.91 o
   2  15   1        2.39       -7.28      7.28 o
   3  15   1        2.15       -0.40      7.74 o
   4  15   1       93.25       85.34     15.18 o
   5  15   1       13.60       16.45      8.65 o
   6  15   1        3.44       -4.55      8.74 o
   7  15   1       17.23       22.59     13.74 o
   8  15   1        8.72       -0.38     13.67 o
   9  15   1        0.09        3.28     13.26 o
  10  15   1        5.54       19.32     16.37 o
  11  15   1       25.86       16.70     15.61 o
  12  15   1        3.32       -5.07     14.52 o
  13  15   1        3.93       -2.57     14.97 o
  14  15   1        0.34       -4.71     24.48 o
  15  15   1       13.24        8.89     17.34 o
   1  16   1      121.55      104.09     13.02 o
   2  16   1       19.70       10.34      8.99 o
   3  16   1       12.34       -8.53      8.53 o
   4  16   1       43.87       46.03     10.64 o
   5  16   1      117.10       81.69     19.00 o
   6  16   1      236.03      200.01     29.14 o
   7  16   1       76.63       78.08     18.05 o
   8  16   1       34.24       21.47     15.00 o
   9  16   1       88.56       77.25     19.75 o
  10  16   1       65.88       38.78     17.67 o
  11  16   1       19.74       19.13     16.09 o
  12  16   1        1.38       16.23     17.26 o
  13  16   1       31.74       44.57     18.56 o
   0  17   1     1926.45     1766.33     54.90 o
   1  17   1        4.49       -0.39     10.03 o
   2  17   1        5.15        4.28     12.23 o
   3  17   1      117.21      142.34     17.01 o
   4  17   1      398.95      442.55     29.94 o
   5  17   1      126.68      147.78     24.18 o
   6  17   1       23.56       23.00     15.47 o
   7  17   1       91.56       68.84     19.17 o
   8  17   1        0.00       -1.48     19.30 o
   9  17   1        3.79       11.78     16.67 o
  10  17   1       86.91       78.39     20.74 o
  11  17   1       70.37       82.98     26.36 o
   1  18   1        5.25       30.98     13.84 o
   2  18   1       29.31        7.47     16.21 o
   3  18   1       45.62       53.46     19.33 o
   4  18   1       85.38       79.74     34.70 o
   5  18   1      104.79       90.14     27.79 o
   6  18   1        1.46       -3.56     15.68 o
   7  18   1       25.17       21.12     17.08 o
   8  18   1        0.21       -2.27     15.36 o
   9  18   1        2.24       30.27     19.79 o
   1  19   1        3.97       10.55     16.55 o
   2  19   1       91.69      109.21     22.57 o
   3  19   1       15.30       12.23     18.37 o
   4  19   1      145.74      211.28     27.24 o
   5  19   1        0.49       27.79     39.13 o
   6  19   1       23.95       37.85     19.77 o
   0   0   2    64637.56    59046.58    785.22 o
   2   0   2       57.65       41.87      3.67 o
   4   0   2     1106.22      951.65     39.61 o
   6   0   2      514.26      471.33     14.84 o
   8   0   2     1889.05     1890.55     25.43 o
  10   0   2     3758.12     3790.79     84.12 o
  12   0   2        6.38        6.01      7.81 o
  14   0   2      173.28      152.31     14.57 o
  16   0   2     1774.83     1724.85     31.75 o
   1   1   2     9701.84     9036.11     60.99 o
   2   1   2     1234.62     1111.57      9.95 o
   3   1   2      640.57      609.43      6.53 o
   4   1   2     1320.64     1213.13     10.39 o
   5   1   2       24.60       16.75      2.22 o
   6   1   2     1210.65     1222.35     12.70 o
   7   1   2      699.46      732.79     11.26 o
   8   1   2       31.58       27.54      3.06 o
   9   1   2      410.45      443.86      8.58 o
  10   1   2      117.19      129.72      6.29 o
  11   1   2       42.42       34.10      4.39 o
  12   1   2       43.54       42.36      4.71 o
  13   1   2       52.38       49.50      6.64 o
  14   1   2      309.18      310.41     11.10 o
  15   1   2       24.36       19.09      5.15 o
  16   1   2      214.86      207.60      9.56 o
  17   1   2       16.55       21.34      5.10 o
  18   1   2       10.72        7.29      5.79 o
  19   1   2       62.13       65.69     14.42 o
  20   1   2        6.35       -7.81      8.26 o
  21   1   2        2.02       -4.81      9.01 o
   0   2   2       41.10       52.58      5.14 o
   1   2   2     2582.99     2273.17     18.03 o
   2   2   2      104.34       87.29      3.83 o
   3   2   2     1796.83     1785.97     13.83 o
   4   2   2     5886.56     5560.68     36.83 o
   5   2   2     7326.55     7099.23     62.04 o
   6   2   2       62.04       71.72      3.26 o
   7   2   2       41.73       58.81      3.39 o
   8   2   2       44.84       47.66      2.80 o
   9   2   2      103.42      112.34      4.97 o
  10   2   2      107.16      120.24      5.05 o
  11   2   2      417.31      430.31     11.57 o
  12   2   2      364.62      386.03     11.36 o
  13   2   2      536.61      536.76     13.60 o
  14   2   2      115.47      114.12      7.49 o
  15   2   2        8.78        3.34      4.96 o
  16   2   2       26.11       19.92      6.03 o
  17   2   2        0.33        9.87      6.53 o
  18   2   2       55.71       51.25     17.57 o
  19   2   2        0.14       -1.65      9.31 o
  20   2   2       80.04       80.66     13.97 o
  21   2   2        4.53        8.56     11.42 o
  22   2   2       18.63       40.86     14.12 o
   1   3   2     3540.37     3422.71     27.24 o
   2   3   2      218.66      161.51      5.58 o
   3   3   2      458.36      432.41      6.08 o
   4   3   2      863.39      903.17     11.96 o
   5   3   2      490.09      466.93      6.87 o
   6   3   2     4308.58     4237.64     36.15 o
   7   3   2     1501.24     1435.63     15.08 o
   8   3   2      609.32      573.42     10.50 o
   9   3   2     1838.98     1855.91     18.30 o
  10   3   2      140.00      130.98      7.53 o
  11   3   2      103.01       94.36      4.82 o
  12   3   2      199.80      209.49      6.75 o
  13   3   2        2.48        0.62      4.66 o
  14   3   2      794.10      752.12     17.69 o
  15   3   2       62.81       65.95      7.18 o
  16   3   2       39.65       26.55      6.35 o
  17   3   2       44.86       48.14      8.33 o
  18   3   2        9.86        6.46     10.36 o
  19   3   2       11.11       24.63     12.17 o
  20   3   2        4.47        3.15     12.32 o
  21   3   2        4.79       17.42     12.92 o
  22   3   2        0.10        2.10     13.22 o
   0   4   2      848.14      827.73     15.74 o
   1   4   2       56.18       53.96      3.17 o
   2   4   2     1939.85     1955.57     18.38 o
   3   4   2        4.54       11.77      3.00 o
   4   4   2     2888.39     2718.07     25.52 o
   5   4   2     3594.90     3653.15     27.82 o
   6   4   2     2865.08     2944.00     24.57 o
   7   4   2      400.78      399.38      8.42 o
   8   4   2      769.92      768.66     11.98 o
   9   4   2     1322.99     1422.41     17.72 o
  10   4   2       16.28       22.83      3.33 o
  11   4   2      879.60      899.78     12.93 o
  12   4   2       41.26       46.49      7.52 o
  13   4   2       27.63       30.64      4.47 o
  14   4   2      168.74      157.11      7.98 o
  15   4   2       17.16       32.12      4.90 o
  16   4   2      100.01      100.67      9.53 o
  17   4   2       54.24       60.98     14.27 o
  18   4   2      109.58      108.90     16.37 o
  19   4   2      379.14      436.20     28.99 o
  20   4   2       87.70       63.24     16.37 o
  21   4   2        4.94       19.38     15.02 o
  22   4   2       22.17       19.98     15.62 o
   1   5   2     1304.70     1461.36     15.69 o
   2   5   2     2109.54     2129.07     20.41 o
   3   5   2     2246.97     2104.34     20.15 o
   4   5   2        6.11        4.41      2.26 o
   5   5   2      187.51      214.80      5.15 o
   6   5   2     1384.44     1441.89     15.00 o
   7   5   2       78.24       81.81      5.40 o
   8   5   2     1901.56     1922.82     22.94 o
   9   5   2      285.53      330.26      8.55 o
  10   5   2        3.12        1.55      3.23 o
  11   5   2      850.36      859.20     13.56 o
  12   5   2       46.05       45.56      5.20 o
  13   5   2       22.90       19.45      4.68 o
  14   5   2      152.91      162.47      7.85 o
  15   5   2       75.25       91.46      6.87 o
  16   5   2      214.94      217.29     13.57 o
  17   5   2       14.11       17.17      7.21 o
  18   5   2      358.96      341.69     15.52 o
  19   5   2       90.86       96.69      9.62 o
  20   5   2        6.88       10.21     14.42 o
  21   5   2        3.73        3.76     16.37 o
  22   5   2        0.52        6.46     17.27 o
   0   6   2      962.27      865.96     15.80 o
   1   6   2      730.28      765.94     10.46 o
   2   6   2     6175.25     6277.64     46.88 o
   3   6   2      155.72      174.19      5.51 o
   4   6   2       33.99       32.76      3.12 o
   5   6   2      315.07      388.02      7.22 o
   6   6   2      469.51      418.50      8.63 o
   7   6   2      225.35      210.82      6.25 o
   8   6   2     1341.33     1207.34     17.47 o
   9   6   2     1841.30     1845.46     25.99 o
  10   6   2        0.09        1.86      3.61 o
  11   6   2       15.14       31.68      7.91 o
  12   6   2        4.86        3.67      3.63 o
  13   6   2      169.29      169.46      8.62 o
  14   6   2       26.27       30.49      8.56 o
  15   6   2      320.54      323.57     13.37 o
  16   6   2       48.64       50.17      9.11 o
  17   6   2        0.86       -2.41      7.08 o
  18   6   2       79.95       80.51     18.93 o
  19   6   2       42.70       53.17     17.27 o
  20   6   2        1.24        8.86     15.47 o
  21   6   2       20.37       39.81     18.78 o
   1   7   2      209.65      180.20      5.95 o
   2   7   2     1238.12     1317.77     16.23 o
   3   7   2      324.68      296.95      7.67 o
   4   7   2      392.96      375.78      7.86 o
   5   7   2     1836.04     1909.38     24.01 o
   6   7   2      478.46      524.11     11.25 o
   7   7   2      274.62      266.84     10.15 o
   8   7   2      328.97      385.14      8.99 o
   9   7   2      557.48      523.09      9.93 o
  10   7   2       40.50       53.23      6.49 o
  11   7   2      449.72      455.82     11.43 o
  12   7   2      151.87      141.95      6.95 o
  13   7   2      160.90      182.95      9.67 o
  14   7   2       32.76       37.30      7.56 o
  15   7   2       71.50       65.37     10.47 o
  16   7   2       18.68       11.10      8.77 o
  17   7   2       91.69      100.79     19.53 o
  18   7   2       15.33        9.76     15.02 o
  19   7   2       11.17        6.20     12.22 o
  20   7   2        1.19       14.45     13.13 o
  21   7   2        0.97        2.16     13.93 o
   0   8   2      199.41      215.51     11.32 o
   1   8   2     1869.48     1910.97     30.04 o
   2   8   2      841.78      872.41     13.50 o
   3   8   2     1379.38     1425.47     19.42 o
   4   8   2       63.42       68.46      5.14 o
   5   8   2      150.68      164.82      7.88 o
   6   8   2        6.91       16.64      3.86 o
   7   8   2      283.78      304.37      8.86 o
   8   8   2      504.21      495.17     12.01 o
   9   8   2      365.18      351.91     12.24 o
  10   8   2        0.24       -1.95      5.09 o
  11   8   2      870.43      863.24     19.32 o
  12   8   2       71.51       67.32      9.00 o
  13   8   2       18.22       13.47      5.31 o
  14   8   2      172.32      131.06     13.31 o
  15   8   2      323.61      269.18     19.75 o
  16   8   2       78.70       57.16     22.98 o
  17   8   2        6.72        2.05     11.06 o
  18   8   2        2.87       -4.44     11.48 o
  19   8   2        4.60       -2.46     12.39 o
  20   8   2        6.92        9.35     13.56 o
   1   9   2       30.42       31.31      4.77 o
   2   9   2      592.78      616.97     14.23 o
   3   9   2     1218.40     1285.41     21.00 o
   4   9   2      646.21      710.39     13.84 o
   5   9   2      276.62      271.09     10.97 o
   6   9   2      344.53      353.15     11.22 o
   7   9   2      365.94      368.79     10.09 o
   8   9   2      196.05      199.92      8.33 o
   9   9   2        0.51        1.10      3.91 o
  10   9   2      167.17      159.96      6.77 o
  11   9   2     1181.73     1128.54     18.86 o
  12   9   2      820.61      766.92     15.54 o
  13   9   2       76.87       54.63      9.96 o
  14   9   2       36.96       13.78     11.37 o
  15   9   2       12.52        4.56     11.20 o
  16   9   2        0.33        9.20     11.22 o
  17   9   2       66.51       89.74     16.52 o
  18   9   2       32.11       19.84     14.05 o
  19   9   2        0.50       -7.50     14.04 o
  20   9   2        1.54      -11.26     21.03 o
   0  10   2      133.04      127.95     10.07 o
   1  10   2      139.95      152.09      8.95 o
   2  10   2     2236.33     2338.02     31.69 o
   3  10   2       41.50       45.43      6.12 o
   4  10   2       19.30       27.19      4.95 o
   5  10   2      227.24      235.73      8.91 o
   6  10   2        5.83       13.54      4.64 o
   7  10   2      406.68      376.42     15.96 o
   8  10   2      404.24      402.80     11.18 o
   9  10   2      474.91      511.70     17.85 o
  10  10   2      152.07      159.43      8.66 o
  11  10   2       52.92       40.50      5.50 o
  12  10   2       32.92       36.01     12.41 o
  13  10   2        1.67        0.86     11.04 o
  14  10   2        0.22        1.71     11.42 o
  15  10   2        5.94       11.27     12.10 o
  16  10   2       17.94       14.15     12.82 o
  17  10   2       10.02        6.89     12.81 o
  18  10   2       22.83       10.68     14.71 o
  19  10   2        0.26        2.22     14.44 o
   1  11   2      113.89      105.58      8.96 o
   2  11   2       36.05       42.68      6.38 o
   3  11   2      140.94      150.25      8.89 o
   4  11   2        0.23        5.60      4.76 o
   5  11   2      815.31      852.41     16.94 o
   6  11   2       10.57       22.36      5.36 o
   7  11   2        9.66       16.74      4.82 o
   8  11   2     1813.39     1752.82     25.06 o
   9  11   2       16.37       20.91      5.37 o
  10  11   2       61.13       56.87      8.32 o
  11  11   2      452.81      466.13     28.84 o
  12  11   2      205.03      228.93     20.16 o
  13  11   2       67.61       96.05     16.57 o
  14  11   2       16.45        2.74     11.74 o
  15  11   2       95.97      106.87     26.44 o
  16  11   2      112.09      134.56     19.20 o
  17  11   2        7.55       20.15     16.97 o
  18  11   2       48.37       35.81     16.78 o
   0  12   2       86.87       91.54     24.78 o
   1  12   2      131.13      133.26     10.45 o
   2  12   2        9.99       12.77      9.45 o
   3  12   2       31.70       26.63      7.12 o
   4  12   2        2.28        2.78      5.57 o
   5  12   2      144.09      154.82      9.14 o
   6  12   2      101.53      112.32      8.50 o
   7  12   2        0.04       10.29      5.44 o
   8  12   2      113.80      115.08     14.34 o
   9  12   2        8.58        9.56      7.99 o
  10  12   2       84.86       81.57     18.25 o
  11  12   2       92.78       60.78     14.91 o
  12  12   2       94.60      100.88     16.53 o
  13  12   2        6.04       24.43     13.36 o
  14  12   2        1.11       21.05     13.47 o
  15  12   2      128.89      133.64     27.34 o
  16  12   2       72.69       55.33     17.38 o
  17  12   2        0.00      -11.77     16.75 o
  18  12   2        1.40       -4.89     14.97 o
   1  13   2       28.16       31.76      8.16 o
   2  13   2      295.34      289.86     14.16 o
   3  13   2      192.04      168.85     12.26 o
   4  13   2      468.51      450.77     17.59 o
   5  13   2      501.72      503.29     22.54 o
   6  13   2      752.30      754.09     19.57 o
   7  13   2     1026.52     1058.95     25.10 o
   8  13   2        0.22       -7.81      7.81 o
   9  13   2       97.41       67.17     15.17 o
  10  13   2       12.86       -4.94     11.42 o
  11  13   2       18.83        1.28     12.69 o
  12  13   2      107.30       91.96     28.61 o
  13  13   2        4.15        4.12     13.94 o
  14  13   2      135.35      182.37     48.59 o
  15  13   2       84.52       63.30     18.10 o
  16  13   2       46.48       49.76     27.26 o
  17  13   2       46.80       55.52     19.06 o
   0  14   2       10.41        4.94     10.96 o
   1  14   2       89.36       87.47     10.51 o
   2  14   2        1.96       -1.19      7.50 o
   3  14   2       55.02       63.79      9.91 o
   4  14   2      572.97      608.48     20.70 o
   5  14   2        6.49       13.89      9.86 o
   6  14   2       52.98       58.26      9.61 o
   7  14   2      137.80      145.75     14.26 o
   8  14   2        0.26       -8.38     11.38 o
   9  14   2       20.63        5.75     24.93 o
  10  14   2       15.98       10.38     12.80 o
  11  14   2       12.59       28.82     15.45 o
  12  14   2        4.60        1.53     15.85 o
  13  14   2        2.06       13.88     14.39 o
  14  14   2       35.13        8.10     21.40 o
  15  14   2        8.59       44.79     17.90 o
  16  14   2        0.23       24.28     17.42 o
   1  15   2      113.14      137.20     12.68 o
   2  15   2       37.58       30.55      9.58 o
   3  15   2       47.83       61.98     10.42 o
   4  15   2       35.24       26.77      9.15 o
   5  15   2        1.39       -7.60      7.60 o
   6  15   2        3.07       -9.20      9.20 o
   7  15   2      184.37      175.55     21.03 o
   8  15   2        0.23       -2.73     13.02 o
   9  15   2       14.64       26.46     25.54 o
  10  15   2        6.83       -1.47     14.34 o
  11  15   2       13.34       15.32     14.76 o
  12  15   2        3.65        0.17     19.83 o
  13  15   2        3.34        8.89     15.07 o
  14  15   2       53.73       77.83     20.97 o
   0  16   2      826.46      872.53     46.79 o
   1  16   2        9.96       22.95      9.92 o
   2  16   2       75.61       77.91     11.97 o
   3  16   2      186.29      185.77     14.68 o
   4  16   2        0.78        9.94     10.86 o
   5  16   2        5.70      -12.75     12.75 o
   6  16   2        1.76        5.39     14.02 o
   7  16   2       30.41        4.30     15.02 o
   8  16   2       13.98       15.41     15.74 o
   9  16   2        1.30      -14.24     15.06 o
  10  16   2      491.54      540.92     34.86 o
  11  16   2        0.62       14.67     15.85 o
  12  16   2        3.28        0.84     17.05 o
  13  16   2        0.61        4.62     16.40 o
   1  17   2       22.19       27.44     11.25 o
   2  17   2      130.89      150.62     14.35 o
   3  17   2      140.40      131.54     16.62 o
   4  17   2       10.86       -0.73     15.14 o
   5  17   2       57.25       38.96     22.98 o
   6  17   2        1.96       -2.84     14.69 o
   7  17   2       37.33       22.41     22.01 o
   8  17   2        0.54        0.58     15.36 o
   9  17   2        0.83       -6.88     15.45 o
  10  17   2       83.54      106.26     22.41 o
  11  17   2        5.26       -5.77     30.19 o
   0  18   2       43.37        6.15     19.45 o
   1  18   2       17.63       -5.66     11.86 o
   2  18   2       17.59       16.09     17.10 o
   3  18   2      153.60      181.82     24.74 o
   4  18   2        8.21       -3.52     15.62 o
   5  18   2       16.17       12.32     24.03 o
   6  18   2        0.67      -10.73     21.71 o
   7  18   2        0.00      -15.42     15.42 o
   8  18   2        1.90      -13.76     35.37 o
   9  18   2        6.69       14.14     28.09 o
   1  19   2       15.95       35.45     26.29 o
   2  19   2       32.46       36.39     18.75 o
   3  19   2       13.29      -16.23     16.23 o
   4  19   2       94.00       66.68     21.51 o
   5  19   2        8.78      -15.17     15.17 o
   6  19   2       11.97       -8.38     17.35 o
   1   0   3     2675.67     2561.44     28.83 o
   3   0   3      259.56      238.91      7.20 o
   5   0   3       21.43       20.38      2.70 o
   7   0   3      398.51      403.06     14.12 o
   9   0   3     2341.90     2560.11     34.27 o
  11   0   3     1346.04     1348.75     25.56 o
  13   0   3      758.43      741.30     17.41 o
  15   0   3      660.48      640.64     31.09 o
   0   1   3      316.01      340.34     10.84 o
   1   1   3     1305.60     1239.96     11.90 o
   2   1   3      738.32      696.93      8.14 o
   3   1   3        4.85        5.19      1.85 o
   4   1   3      682.28      604.44      7.29 o
   5   1   3     2156.91     2070.05     17.03 o
   6   1   3       35.32       35.33      4.15 o
   7   1   3      140.83      162.92      6.88 o
   8   1   3     1356.05     1315.26     18.51 o
   9   1   3       58.90       56.04      4.27 o
  10   1   3     2943.46     3009.44     30.34 o
  11   1   3       18.55       26.87      5.46 o
  12   1   3       15.18       19.26      4.62 o
  13   1   3      231.19      205.78      9.67 o
  14   1   3      128.45      132.47      7.60 o
  15   1   3      343.07      309.79     14.50 o
  16   1   3       47.87       47.80      6.30 o
  17   1   3        3.82        9.16      7.51 o
  18   1   3        0.15       12.17      7.81 o
  19   1   3       16.08        3.58      9.61 o
   1   2   3      449.45      410.56      6.35 o
   2   2   3      864.88      877.11      9.69 o
   3   2   3      678.37      602.14      7.63 o
   4   2   3      107.60      109.13      3.39 o
   5   2   3       71.85       75.22      2.62 o
   6   2   3     1011.68     1156.07     12.38 o
   7   2   3     2547.73     2633.47     27.51 o
   8   2   3       26.17       20.43      3.04 o
   9   2   3      381.74      412.66      8.13 o
  10   2   3     1486.16     1538.81     19.37 o
  11   2   3      658.52      667.72     10.59 o
  12   2   3     1143.12     1115.50     21.21 o
  13   2   3       24.92       34.45      5.76 o
  14   2   3      352.83      341.96     12.17 o
  15   2   3       47.28       51.56      6.67 o
  16   2   3       79.58       98.63      9.17 o
  17   2   3      100.57      131.13     13.67 o
  18   2   3       84.83      102.89     13.22 o
  19   2   3       17.32       24.48     10.81 o
  20   2   3        9.05        9.76     11.57 o
  21   2   3        6.55       -1.50     11.72 o
  22   2   3       16.85       17.12     14.27 o
   0   3   3      402.10      357.94     11.32 o
   1   3   3     2119.58     1944.08     17.32 o
   2   3   3      448.16      421.24      6.70 o
   3   3   3      565.52      531.37      7.57 o
   4   3   3      204.61      237.80      5.14 o
   5   3   3       12.08        7.28      1.88 o
   6   3   3     2960.45     3072.15     23.87 o
   7   3   3        0.73        4.41      2.62 o
   8   3   3       13.14        6.06      2.90 o
   9   3   3       92.76       88.86      4.58 o
  10   3   3       21.23       15.31      4.22 o
  11   3   3      226.26      254.87      7.27 o
  12   3   3       13.33       19.36      3.69 o
  13   3   3      766.45      737.81     13.66 o
  14   3   3      447.65      432.08     14.13 o
  15   3   3       99.70       93.04      8.27 o
  16   3   3      127.51      138.89     11.16 o
  17   3   3       12.31       10.06     10.66 o
  18   3   3        0.06        0.60      9.76 o
  19   3   3      118.37      106.05     16.07 o
  20   3   3       27.48        6.16     12.62 o
  21   3   3        0.06      -10.97     12.62 o
  22   3   3       21.69       27.34     15.92 o
   1   4   3      419.20      445.08      9.33 o
   2   4   3       60.80       60.10      3.55 o
   3   4   3     1675.43     1707.52     16.25 o
   4   4   3        3.77        7.69      2.19 o
   5   4   3      194.96      224.45      5.24 o
   6   4   3     5727.26     5963.01     43.25 o
   7   4   3      997.49     1035.06     12.52 o
   8   4   3      121.88      134.91      5.67 o
   9   4   3        6.41        6.13      3.35 o
  10   4   3      401.02      395.50      9.14 o
  11   4   3       30.10       33.88      4.88 o
  12   4   3       13.10        3.42      3.93 o
  13   4   3      682.85      670.47     13.95 o
  14   4   3       12.04       13.17      6.13 o
  15   4   3        9.36       12.70      6.27 o
  16   4   3       56.29       38.75     12.62 o
  17   4   3      163.73      126.32     16.82 o
  18   4   3        1.70       18.33     12.32 o
  19   4   3       34.38       20.28     14.12 o
  20   4   3        0.65       -8.11     12.62 o
  21   4   3        0.30      -11.12     13.82 o
  22   4   3        8.95        5.26     16.37 o
   0   5   3     2448.11     2444.28     35.66 o
   1   5   3        1.06        4.92      2.56 o
   2   5   3        6.98        6.85      2.48 o
   3   5   3        0.25       -2.20      2.20 o
   4   5   3        5.91        2.41      2.01 o
   5   5   3      636.21      666.02      9.20 o
   6   5   3      544.08      613.22     11.06 o
   7   5   3      697.80      731.66      9.97 o
   8   5   3      569.65      604.67     18.32 o
   9   5   3        0.07       -1.48      3.87 o
  10   5   3      511.36      525.18     15.52 o
  11   5   3        5.95       17.92      4.79 o
  12   5   3      138.58      128.84      8.98 o
  13   5   3      188.51      171.56      8.54 o
  14   5   3       25.85       30.32      7.16 o
  15   5   3      132.13      120.36     11.68 o
  16   5   3      208.05      206.69     19.98 o
  17   5   3        0.00       -2.55     11.87 o
  18   5   3       17.54       29.74     14.12 o
  19   5   3      161.32      140.89     20.58 o
  20   5   3        4.70        3.30     14.12 o
  21   5   3        1.07      -14.12     14.12 o
   1   6   3      417.50      425.29      8.56 o
   2   6   3      557.54      601.54     10.11 o
   3   6   3      143.28      141.53      5.28 o
   4   6   3       14.22       12.74      2.81 o
   5   6   3      733.10      796.02     11.52 o
   6   6   3       19.68       16.49      3.27 o
   7   6   3     1210.60     1272.55     17.04 o
   8   6   3      716.67      795.61     12.48 o
   9   6   3      818.49      829.20     17.08 o
  10   6   3        5.19        4.92      4.48 o
  11   6   3       65.06       54.83      6.15 o
  12   6   3      124.77      132.07     12.23 o
  13   6   3      237.37      225.30      9.54 o
  14   6   3       20.85       21.65     14.87 o
  15   6   3      172.32      192.87     20.58 o
  16   6   3       29.17       33.65     14.27 o
  17   6   3      108.16       94.03     17.87 o
  18   6   3        9.92       14.72     14.72 o
  19   6   3        0.10      -13.52     13.52 o
  20   6   3        0.32      -11.72     14.42 o
  21   6   3        1.04       -6.31     16.37 o
   0   7   3       70.12       55.30      5.81 o
   1   7   3     1112.09     1174.53     14.57 o
   2   7   3     3571.70     3836.19     34.84 o
   3   7   3        3.76        5.10      3.10 o
   4   7   3      153.97      155.87      8.89 o
   5   7   3       23.95        9.87      6.22 o
   6   7   3      372.56      421.85     10.71 o
   7   7   3        9.19        2.70      3.61 o
   8   7   3        0.00        1.92      3.50 o
   9   7   3       50.90       48.53      4.56 o
  10   7   3      527.70      532.73     14.63 o
  11   7   3      182.02      200.50     10.04 o
  12   7   3      188.28      201.20      9.66 o
  13   7   3      429.09      453.13     13.88 o
  14   7   3      316.36      335.56     26.29 o
  15   7   3      172.69      157.27     21.03 o
  16   7   3        4.68        1.05     12.92 o
  17   7   3        3.63      -13.97     13.97 o
  18   7   3       10.42       -3.45     14.42 o
  19   7   3        1.41       -6.31     14.87 o
  20   7   3        3.69        7.81     17.27 o
  21   7   3        1.45       16.22     19.08 o
   1   8   3        0.48        0.20      3.28 o
   2   8   3      377.00      453.20     10.11 o
   3   8   3      615.09      598.94     12.42 o
   4   8   3      990.55     1084.56     18.53 o
   5   8   3       20.12       11.60      4.18 o
   6   8   3      574.58      557.10     12.98 o
   7   8   3      161.33      173.45      7.78 o
   8   8   3      105.87      102.58      6.52 o
   9   8   3      196.25      197.91      9.09 o
  10   8   3      475.80      468.95     10.79 o
  11   8   3       56.48       66.36      7.44 o
  12   8   3      616.73      566.11     16.09 o
  13   8   3      113.60       99.59     19.08 o
  14   8   3        2.83        4.06     13.67 o
  15   8   3       36.75       43.11     16.52 o
  16   8   3        3.38       -1.65     15.02 o
  17   8   3        6.57       -3.00     14.27 o
  18   8   3       15.30       50.92     19.23 o
  19   8   3        1.54       -2.85     17.12 o
  20   8   3        2.44        3.94     33.50 o
   0   9   3      591.93      614.50     18.70 o
   1   9   3     1193.76     1219.86     20.75 o
   2   9   3      994.85     1013.79     18.59 o
   3   9   3      624.67      582.24     12.93 o
   4   9   3       28.69       24.39      4.82 o
   5   9   3        0.20        1.90      3.94 o
   6   9   3       17.23       12.49      6.35 o
   7   9   3       16.30       16.72      6.64 o
   8   9   3       30.45       35.70      5.53 o
   9   9   3       11.19       13.27      4.71 o
  10   9   3       63.92       52.10      8.98 o
  11   9   3       53.57       61.86      8.97 o
  12   9   3      127.93      125.82     14.12 o
  13   9   3      512.39      482.17     34.40 o
  14   9   3       84.81       98.99     20.28 o
  15   9   3      287.37      318.44     30.19 o
  16   9   3        0.00        8.71     15.77 o
  17   9   3        1.27       16.15     12.99 o
  18   9   3        0.55       -6.13     13.46 o
  19   9   3        1.95        2.27     14.52 o
   1  10   3      102.94      108.18      7.67 o
   2  10   3      154.37      177.40      9.17 o
   3  10   3       44.44       43.26      6.09 o
   4  10   3       21.66       24.12      5.54 o
   5  10   3      335.12      301.93     18.26 o
   6  10   3      640.49      646.31     14.42 o
   7  10   3       71.04       59.96      6.21 o
   8  10   3       65.47       73.74      7.60 o
   9  10   3      192.45      174.31      8.86 o
  10  10   3       23.82       18.93      5.06 o
  11  10   3      525.27      461.69     13.79 o
  12  10   3       43.38       46.20     13.02 o
  13  10   3      349.95      359.70     23.93 o
  14  10   3        3.21        1.69     11.74 o
  15  10   3       83.57       59.26     15.41 o
  16  10   3        4.18       -0.47     12.65 o
  17  10   3       25.82       25.23     15.25 o
  18  10   3        2.80        6.93     14.37 o
  19  10   3       11.61       42.42     16.95 o
   0  11   3        1.12       -4.36      7.54 o
   1  11   3      256.10      240.38     11.81 o
   2  11   3      627.73      651.77     18.52 o
   3  11   3      379.71      367.54     12.85 o
   4  11   3       96.90      110.75      8.33 o
   5  11   3       92.56      110.13      8.32 o
   6  11   3      159.66      192.54     10.02 o
   7  11   3       33.28       21.74      5.83 o
   8  11   3        2.64       -5.21      5.21 o
   9  11   3      628.69      654.61     19.19 o
  10  11   3      103.90       59.36     19.32 o
  11  11   3        5.34       -8.71     10.83 o
  12  11   3       39.88       33.95     13.00 o
  13  11   3       36.97       40.66     13.99 o
  14  11   3      175.06      161.68     19.87 o
  15  11   3       11.20       18.41     13.79 o
  16  11   3        4.52       -6.31     12.85 o
  17  11   3        0.06       10.18     15.12 o
  18  11   3       53.35       74.56     20.50 o
   1  12   3       13.75        4.85      6.52 o
   2  12   3       81.41       87.95      9.45 o
   3  12   3        1.73       -5.92      6.01 o
   4  12   3        8.98       12.83      9.04 o
   5  12   3        1.51       -5.56      5.56 o
   6  12   3      229.40      211.23     10.95 o
   7  12   3      229.67      223.65     11.28 o
   8  12   3      108.76      120.30     10.11 o
   9  12   3       50.88       73.11     11.17 o
  10  12   3       33.34       25.53     13.48 o
  11  12   3        6.60        0.02     11.79 o
  12  12   3       63.17       81.62     18.85 o
  13  12   3        0.18        0.46     13.13 o
  14  12   3       22.32       29.81     21.48 o
  15  12   3       68.93       45.20     16.45 o
  16  12   3       17.57       -5.32     14.50 o
  17  12   3       73.51       75.47     26.96 o
   0  13   3       64.52       66.11     28.24 o
   1  13   3       11.77       13.00      7.25 o
   2  13   3       35.17       24.15      9.94 o
   3  13   3       13.10        4.74      6.70 o
   4  13   3        1.45       -0.78      7.87 o
   5  13   3      120.33      123.50     14.11 o
   6  13   3       30.94       25.58      8.38 o
   7  13   3       83.81       89.51     10.14 o
   8  13   3        0.58        5.22     10.21 o
   9  13   3        2.75        2.27     11.68 o
  10  13   3        1.95        2.07     11.94 o
  11  13   3       50.32       28.92     13.98 o
  12  13   3      149.23      132.76     20.80 o
  13  13   3       89.47       62.73     16.80 o
  14  13   3       50.52       25.58     21.71 o
  15  13   3        6.97       -4.06     15.12 o
  16  13   3        6.27       24.12     16.53 o
   1  14   3      265.38      277.37     19.10 o
   2  14   3        6.41       10.89      7.93 o
   3  14   3       34.20       35.89      8.98 o
   4  14   3       51.09       49.00      9.52 o
   5  14   3       19.70        8.95      7.96 o
   6  14   3      274.85      246.31     17.56 o
   7  14   3      185.49      150.75     14.80 o
   8  14   3       18.43        9.54     19.30 o
   9  14   3       53.06       60.92     31.17 o
  10  14   3       28.23        2.17     24.33 o
  11  14   3        1.12       -4.04     26.21 o
  12  14   3       15.20       15.61     15.45 o
  13  14   3       12.84      -10.30     14.29 o
  14  14   3       76.85       56.15     19.00 o
  15  14   3       10.52       -9.96     22.16 o
   0  15   3       73.77       51.33     15.10 o
   1  15   3       24.59       18.44     13.53 o
   2  15   3       44.16       38.04     10.20 o
   3  15   3       46.60       56.11     10.70 o
   4  15   3       75.82       68.70     10.74 o
   5  15   3       12.88        1.97     10.03 o
   6  15   3      116.26      115.21     18.83 o
   7  15   3       40.61       64.70     16.76 o
   8  15   3        0.12        0.54     12.50 o
   9  15   3      135.28      139.11     20.49 o
  10  15   3       15.52       14.34     15.19 o
  11  15   3       33.17        9.09     15.93 o
  12  15   3        0.00        0.76     14.91 o
  13  15   3        8.09       -4.67     15.53 o
  14  15   3       11.72      -12.88     15.51 o
   1  16   3       40.52       48.56     11.48 o
   2  16   3       86.28       85.14     12.49 o
   3  16   3       48.99       54.84     13.46 o
   4  16   3        3.61      -12.10     12.10 o
   5  16   3       43.37       47.34     16.35 o
   6  16   3        0.94        3.84     14.14 o
   7  16   3       15.28       22.17     14.78 o
   8  16   3        1.14      -13.74     13.74 o
   9  16   3       93.73      128.90     48.89 o
  10  16   3      125.98      117.16     22.46 o
  11  16   3       60.19       51.10     35.97 o
  12  16   3       57.07       74.24     20.61 o
   0  17   3       86.97       83.69     18.28 o
   1  17   3       37.21       36.00     12.07 o
   2  17   3       11.21        8.53     14.42 o
   3  17   3       45.90       33.81     22.02 o
   4  17   3       58.60       35.43     16.62 o
   5  17   3       20.52       36.83     16.70 o
   6  17   3        8.62       -4.40     17.95 o
   7  17   3       16.70       13.44     15.98 o
   8  17   3        4.19       18.86     21.40 o
   9  17   3       73.96       98.99     22.41 o
  10  17   3       16.60       14.27     18.28 o
  11  17   3        2.02       -8.47     20.95 o
   1  18   3       67.62       81.18     18.71 o
   2  18   3       28.45       35.00     19.15 o
   3  18   3       45.87       59.26     17.97 o
   4  18   3        1.71       19.75     23.73 o
   5  18   3       21.19        8.79     17.05 o
   6  18   3        0.07        0.55     15.75 o
   7  18   3       30.94       48.07     20.07 o
   8  18   3        1.25      -13.64     15.70 o
   1  19   3       62.76       50.77     28.39 o
   2  19   3        4.11        1.35     24.33 o
   3  19   3       36.26       41.44     20.80 o
   4  19   3       37.15       33.51     19.37 o
   5  19   3       44.36       49.81     20.76 o
   0   0   4     1403.90     1551.04     29.79 o
   2   0   4     1658.79     1519.49     20.74 o
   4   0   4      163.20      166.12      8.87 o
   6   0   4      921.67      966.63     14.72 o
   8   0   4     2444.59     2538.45     45.05 o
  10   0   4      685.04      658.98     14.87 o
  12   0   4      233.97      255.88     11.45 o
  14   0   4      279.02      278.73     32.97 o
  16   0   4        4.25        0.30      7.06 o
   1   1   4      947.18      951.78     11.03 o
   2   1   4      996.93      965.62     10.96 o
   3   1   4      215.24      184.04      4.77 o
   4   1   4     1308.34     1248.35     12.78 o
   5   1   4       93.28       68.64      3.16 o
   6   1   4      230.60      232.23      4.96 o
   7   1   4      142.70      155.32      4.64 o
   8   1   4        4.47       -1.38      2.56 o
   9   1   4      212.92      197.08      7.12 o
  10   1   4      455.32      468.81      8.85 o
  11   1   4      113.17      119.45      5.27 o
  12   1   4       75.80       82.66      5.70 o
  13   1   4      182.73      188.49      7.35 o
  14   1   4       22.88       21.72      4.30 o
  15   1   4       96.94       92.77      6.79 o
  16   1   4        0.04        9.16      7.96 o
  17   1   4       37.08       24.18      9.46 o
  18   1   4       35.98       49.42     10.51 o
  19   1   4        3.35        0.75      9.01 o
   0   2   4       47.84       40.37      4.20 o
   1   2   4        1.03        0.31      2.12 o
   2   2   4      633.72      588.85      8.43 o
   3   2   4     1256.56     1289.59     13.40 o
   4   2   4      110.58      121.20      4.80 o
   5   2   4     2041.10     2059.46     18.42 o
   6   2   4      133.56      143.34      4.88 o
   7   2   4     2748.09     2903.16     25.91 o
   8   2   4       98.45       96.54      4.82 o
   9   2   4      181.92      191.79      6.60 o
  10   2   4       12.78       12.59      3.94 o
  11   2   4       31.60       32.41      4.21 o
  12   2   4        1.16        4.80      3.30 o
  13   2   4        0.84        1.32      3.73 o
  14   2   4      129.94      135.74      9.95 o
  15   2   4       84.88       80.01      5.68 o
  16   2   4        2.63        7.21      8.86 o
  17   2   4       86.57      115.21     13.97 o
  18   2   4        3.63        7.36      9.46 o
  19   2   4       10.72       15.62     11.27 o
  20   2   4        0.22        6.76     12.02 o
  21   2   4       12.28        8.11     13.97 o
   1   3   4      641.88      681.66      9.94 o
   2   3   4     1910.95     1854.80     17.63 o
   3   3   4       86.73       84.50      4.64 o
   4   3   4     1217.51     1263.48     13.55 o
   5   3   4      513.30      547.80      8.29 o
   6   3   4      155.29      166.93      4.35 o
   7   3   4      257.32      290.52      5.07 o
   8   3   4        0.46        2.43      2.48 o
   9   3   4       25.01       24.49      3.64 o
  10   3   4      159.63      156.39      6.33 o
  11   3   4       19.50       21.80      3.95 o
  12   3   4      216.93      225.67      7.59 o
  13   3   4      288.57      275.78      9.81 o
  14   3   4       51.49       53.52      4.77 o
  15   3   4      199.03      226.19     10.63 o
  16   3   4        2.20        7.21      9.46 o
  17   3   4       61.33      101.69     14.72 o
  18   3   4       74.90       73.45     14.27 o
  19   3   4       15.88       30.94     13.82 o
  20   3   4       19.80       28.69     14.12 o
  21   3   4       15.68       41.16     15.32 o
   0   4   4       12.24        8.55      3.64 o
   1   4   4       59.52       45.18      3.31 o
   2   4   4     1438.14     1423.77     15.18 o
   3   4   4      900.01      964.57     11.85 o
   4   4   4      121.52      129.80      4.61 o
   5   4   4     2134.87     2198.03     18.95 o
   6   4   4      629.39      699.99      9.09 o
   7   4   4      104.69      109.42      4.00 o
   8   4   4     1065.81     1157.97     17.29 o
   9   4   4       65.42       65.61      5.54 o
  10   4   4       51.77       54.26      4.88 o
  11   4   4        1.51        2.44      4.40 o
  12   4   4      129.17      136.32      6.52 o
  13   4   4       16.11       10.13      4.08 o
  14   4   4       23.34       17.70      5.39 o
  15   4   4       59.02       86.37     14.12 o
  16   4   4       36.11       39.20     12.47 o
  17   4   4      124.17      120.62     16.82 o
  18   4   4      217.86      219.15     20.88 o
  19   4   4       60.15       56.93     15.92 o
  20   4   4        4.02      -12.92     13.67 o
  21   4   4        1.20      -14.87     15.02 o
   1   5   4      125.02      124.31      6.10 o
   2   5   4       85.44       79.30      4.11 o
   3   5   4     1643.84     1803.84     18.37 o
   4   5   4        0.15       -1.85      2.66 o
   5   5   4      261.89      268.12      6.38 o
   6   5   4      141.00      107.95      5.60 o
   7   5   4      520.47      522.01      8.79 o
   8   5   4        2.11        6.05      2.80 o
   9   5   4      174.26      186.90      8.88 o
  10   5   4       41.02       43.53      6.13 o
  11   5   4        4.39        7.61      5.09 o
  12   5   4        3.22        3.39      4.95 o
  13   5   4        1.83       -4.99      4.99 o
  14   5   4      208.24      234.96     11.53 o
  15   5   4      397.32      417.13     27.49 o
  16   5   4        7.95        2.55     11.12 o
  17   5   4        5.29       15.62     13.07 o
  18   5   4        4.94        6.16     13.52 o
  19   5   4      109.27      102.29     19.68 o
  20   5   4       55.72       79.16     19.38 o
  21   5   4        2.05      -15.47     15.47 o
   0   6   4      209.15      206.42     11.66 o
   1   6   4     1638.59     1519.58     18.08 o
   2   6   4     2435.16     2535.10     29.13 o
   3   6   4     1304.69     1373.53     15.77 o
   4   6   4      396.40      384.90     10.23 o
   5   6   4      187.51      181.59      6.77 o
   6   6   4      359.33      353.71      8.93 o
   7   6   4      114.78      136.07      5.91 o
   8   6   4      200.80      197.10      8.41 o
   9   6   4      241.37      251.14     10.99 o
  10   6   4       46.99       44.01      6.11 o
  11   6   4        0.32        2.38      5.50 o
  12   6   4       21.96       21.71      5.84 o
  13   6   4       57.88       60.72      8.02 o
  14   6   4       67.70       70.00     15.47 o
  15   6   4       84.42       82.46     16.52 o
  16   6   4       28.60       31.99     14.72 o
  17   6   4       34.23       19.23     15.77 o
  18   6   4        7.57       16.22     14.42 o
  19   6   4        0.59        0.75     14.12 o
  20   6   4        5.36      -15.17     15.17 o
  21   6   4       15.67       33.50     19.38 o
   1   7   4      103.36      105.88      5.99 o
   2   7   4     1060.25     1129.03     17.09 o
   3   7   4      865.36      865.67     16.11 o
   4   7   4       78.55       76.94      5.92 o
   5   7   4      310.83      351.81     12.03 o
   6   7   4        2.42       -3.47      3.47 o
   7   7   4      365.17      362.48     10.31 o
   8   7   4      263.41      280.57      9.99 o
   9   7   4      280.34      289.32      8.98 o
  10   7   4       10.66       13.82      5.07 o
  11   7   4     1078.17     1024.82     23.07 o
  12   7   4      201.74      220.49     10.76 o
  13   7   4        4.51       -3.76     11.12 o
  14   7   4       60.82       76.31     16.37 o
  15   7   4      350.46      358.85     28.09 o
  16   7   4       14.62       21.03     14.72 o
  17   7   4        1.73       -5.26     13.67 o
  18   7   4        7.87       10.97     15.47 o
  19   7   4        1.36       -7.51     16.07 o
  20   7   4        1.56        0.60     16.82 o
   0   8   4     1000.85     1011.78     23.93 o
   1   8   4      723.10      759.20     17.68 o
   2   8   4      538.10      588.85     15.41 o
   3   8   4       73.25       62.83      6.17 o
   4   8   4       38.04       30.83      5.12 o
   5   8   4       27.42       32.39      6.06 o
   6   8   4       83.42       73.66      6.34 o
   7   8   4       20.46       18.22      4.75 o
   8   8   4       38.90       29.90      5.80 o
   9   8   4       20.10       25.33      5.76 o
  10   8   4        2.02        0.78      3.32 o
  11   8   4      170.33      184.03     10.52 o
  12   8   4        0.09        0.15      7.16 o
  13   8   4       16.06        3.00     12.77 o
  14   8   4        0.09       13.67     13.97 o
  15   8   4      295.11      237.03     24.93 o
  16   8   4       24.54       57.98     18.02 o
  17   8   4       35.97       28.99     17.57 o
  18   8   4        0.64       -1.35     16.37 o
  19   8   4       23.81       36.35     19.38 o
  20   8   4        0.21       34.40     20.28 o
   1   9   4      190.09      189.66      9.20 o
   2   9   4      128.70      142.23      8.32 o
   3   9   4        0.00       -5.45      5.45 o
   4   9   4        2.43        1.18      4.67 o
   5   9   4      159.69      174.32      9.46 o
   6   9   4      115.22      132.78      9.46 o
   7   9   4        3.67       -0.63      4.56 o
   8   9   4        0.18       -4.37      4.37 o
   9   9   4      159.22      154.88      8.55 o
  10   9   4        2.98       -4.46      4.46 o
  11   9   4       18.40       10.66      7.50 o
  12   9   4        6.55        2.25     13.07 o
  13   9   4      143.14      139.99     21.63 o
  14   9   4      114.05      127.38     21.93 o
  15   9   4        3.76       12.62     14.57 o
  16   9   4        3.01      -13.97     14.27 o
  17   9   4       56.69       39.05     20.13 o
  18   9   4        3.14       -5.86     17.12 o
  19   9   4        5.03       -4.81     18.63 o
   0  10   4        3.35       -0.39     11.34 o
   1  10   4       38.54       38.07      7.12 o
   2  10   4      920.37      980.69     23.96 o
   3  10   4        0.61       -2.26      4.73 o
   4  10   4       46.71       35.73      6.11 o
   5  10   4       60.93       57.75      6.99 o
   6  10   4        0.69        0.63      4.84 o
   7  10   4      316.34      320.67     11.92 o
   8  10   4       13.55        9.14      7.02 o
   9  10   4        0.69        5.22      5.48 o
  10  10   4        7.17        3.29      5.71 o
  11  10   4      461.62      416.68     32.29 o
  12  10   4       65.99       43.71     17.87 o
  13  10   4       50.88       93.13     20.73 o
  14  10   4       17.37      -13.37     13.37 o
  15  10   4       29.15       17.27     16.82 o
  16  10   4       28.97       28.69     18.02 o
  17  10   4       35.22        9.69     14.50 o
  18  10   4        2.96       -9.01     14.87 o
   1  11   4      242.83      251.37     12.53 o
   2  11   4       58.69       65.51      8.56 o
   3  11   4      213.48      221.81     12.05 o
   4  11   4      171.17      151.06     12.34 o
   5  11   4       13.67        6.32      5.64 o
   6  11   4        0.00       -4.57      5.26 o
   7  11   4      181.42      185.58     12.84 o
   8  11   4      168.64      199.65     10.43 o
   9  11   4       15.26        7.85     13.75 o
  10  11   4      111.32       98.87     16.27 o
  11  11   4      509.25      473.88     79.08 o
  12  11   4       76.00       95.84     16.74 o
  13  11   4        0.82        7.17     12.29 o
  14  11   4        0.85        6.19     12.70 o
  15  11   4        2.44      -11.24     11.24 o
  16  11   4        4.99       -0.82     13.77 o
  17  11   4       41.32       48.91     38.83 o
  18  11   4        0.45      -15.06     15.06 o
   0  12   4      574.37      616.22     27.35 o
   1  12   4       13.82        7.18      6.82 o
   2  12   4        0.03       -6.17      6.17 o
   3  12   4       14.29        6.38      7.12 o
   4  12   4       23.89       14.32      7.15 o
   5  12   4       43.85       37.52      8.28 o
   6  12   4      172.33      160.54     13.36 o
   7  12   4       57.54       34.80      7.39 o
   8  12   4        0.01        5.36      8.31 o
   9  12   4       79.47       90.10     11.94 o
  10  12   4        5.41       10.36     11.58 o
  11  12   4      146.88      154.60     35.22 o
  12  12   4       28.11       50.73     15.44 o
  13  12   4        9.97        3.78     13.28 o
  14  12   4        8.78        4.35     13.54 o
  15  12   4        0.08      -13.39     13.39 o
  16  12   4        1.11        5.16     14.80 o
  17  12   4       46.91       45.90     47.24 o
   1  13   4       46.25       47.52      8.96 o
   2  13   4        0.21       -4.96      6.94 o
   3  13   4       90.29       96.79     10.70 o
   4  13   4      113.41      145.53     11.80 o
   5  13   4       16.26        8.95     10.34 o
   6  13   4        2.55       -8.11      8.11 o
   7  13   4      275.73      247.50     26.21 o
   8  13   4        0.02       14.02      9.51 o
   9  13   4      121.96      130.39     19.61 o
  10  13   4       30.80       21.11     13.75 o
  11  13   4      171.47      159.91     20.98 o
  12  13   4        0.58       -1.27     13.75 o
  13  13   4        4.17       -5.75     13.54 o
  14  13   4       16.74       45.18     17.61 o
  15  13   4       16.92        6.98     16.49 o
  16  13   4        0.71       -8.93     16.59 o
   0  14   4       15.96       19.78     11.81 o
   1  14   4        5.49        6.49      8.02 o
   2  14   4       28.91       21.06      8.51 o
   3  14   4       14.99       -3.42      7.56 o
   4  14   4       15.50        7.51      8.02 o
   5  14   4        3.63       10.58      9.92 o
   6  14   4       71.35       48.56     11.87 o
   7  14   4      132.56       99.44     13.55 o
   8  14   4       14.73       10.53     13.58 o
   9  14   4       29.76       12.16     31.54 o
  10  14   4        4.32       -3.76     13.12 o
  11  14   4       59.96       54.20     16.72 o
  12  14   4        6.75       -1.13     14.34 o
  13  14   4       24.56       20.54     15.59 o
  14  14   4        0.85        7.66     15.87 o
  15  14   4        0.28       11.93     16.91 o
   1  15   4      188.62      171.09     14.01 o
   2  15   4       52.67       50.54     10.82 o
   3  15   4       82.73      102.44     12.32 o
   4  15   4       75.91       71.51     16.32 o
   5  15   4        0.34       -9.97      9.97 o
   6  15   4        4.83        3.78     25.91 o
   7  15   4       66.27       49.59     16.94 o
   8  15   4        0.74      -11.22     13.68 o
   9  15   4        0.58      -10.83     13.93 o
  10  15   4      160.24      153.98     22.78 o
  11  15   4       13.72        8.68     15.93 o
  12  15   4       24.50       34.26     16.99 o
  13  15   4        3.02      -15.28     15.28 o
   0  16   4      104.71      107.19     18.86 o
   1  16   4       21.10       18.05      9.71 o
   2  16   4       22.25       14.13     11.49 o
   3  16   4       62.45       60.10     17.67 o
   4  16   4        2.47       -0.31     10.81 o
   5  16   4       10.14       14.12     14.22 o
   6  16   4       10.27       33.87     16.02 o
   7  16   4        0.35        9.52     14.54 o
   8  16   4       42.76       45.10     17.84 o
   9  16   4       53.24       35.30     24.56 o
  10  16   4       46.04       46.44     30.79 o
  11  16   4       13.70       -4.71     16.85 o
  12  16   4        9.15       22.19     17.50 o
   1  17   4        9.13       19.84     12.75 o
   2  17   4       20.64       11.81     12.68 o
   3  17   4       11.64      -11.54     14.27 o
   4  17   4       14.82      -14.64     14.64 o
   5  17   4       10.77        7.00     17.42 o
   6  17   4       12.79        4.49     16.38 o
   7  17   4       27.50       35.53     18.18 o
   8  17   4        2.47       -6.29     16.77 o
   9  17   4        5.39       -7.33     17.26 o
  10  17   4        7.59       22.71     18.78 o
   0  18   4        2.51       -3.76     22.53 o
   1  18   4       41.85       24.12     35.97 o
   2  18   4        1.46      -10.76     22.38 o
   3  18   4        0.05      -12.99     15.08 o
   4  18   4        0.25        3.66     19.15 o
   5  18   4        0.38       -9.69     31.32 o
   6  18   4       19.76      -26.29     26.29 o
   7  18   4        0.04      -25.99     25.99 o
   1  19   4       23.82        8.26     23.13 o
   2  19   4       26.87       33.95     26.14 o
   1   0   5       68.79       64.47      5.38 o
   3   0   5     1665.77     1841.10     25.32 o
   5   0   5     1010.39      929.83     16.22 o
   7   0   5     1345.99     1355.54     19.96 o
   9   0   5        3.76       10.61      4.73 o
  11   0   5      175.36      192.60     11.65 o
  13   0   5      305.38      300.51     11.95 o
  15   0   5      354.92      407.06     20.43 o
  17   0   5       46.50       42.21     10.21 o
   0   1   5     6640.63     6710.42     70.26 o
   1   1   5     1727.50     1845.62     19.41 o
   2   1   5     1267.23     1280.69     14.16 o
   3   1   5       22.51       27.87      3.10 o
   4   1   5     1126.76     1174.13     13.29 o
   5   1   5      666.45      705.44      9.80 o
   6   1   5     1420.57     1469.50     15.21 o
   7   1   5       14.78       10.46      2.49 o
   8   1   5       11.81       15.28      3.65 o
   9   1   5      520.62      518.55     10.25 o
  10   1   5       55.54       69.28      5.10 o
  11   1   5       23.03       28.95      4.44 o
  12   1   5       15.04       19.99      3.89 o
  13   1   5       30.38       33.37      4.71 o
  14   1   5      547.30      565.82     12.23 o
  15   1   5        4.51       -5.47      5.47 o
  16   1   5       36.54       41.20      8.19 o
  17   1   5       10.84       15.30      6.27 o
  18   1   5      175.88      194.37     17.12 o
  19   1   5       28.51       38.60     12.17 o
  20   1   5        8.00       11.27     10.36 o
   1   2   5       18.66       12.78      3.28 o
   2   2   5      162.75      160.83      5.40 o
   3   2   5       54.27       52.85      3.59 o
   4   2   5      753.43      682.22     14.02 o
   5   2   5        2.24        1.78      2.52 o
   6   2   5      134.61      182.80      5.28 o
   7   2   5      197.16      211.03      5.42 o
   8   2   5      319.75      317.06      8.37 o
   9   2   5       87.10       95.45      4.22 o
  10   2   5      327.15      315.74     13.94 o
  11   2   5       44.57       41.73      4.31 o
  12   2   5       56.27       67.89      8.29 o
  13   2   5       65.15       75.24      5.68 o
  14   2   5      702.52      637.03     16.57 o
  15   2   5       47.33       51.57     13.59 o
  16   2   5      134.11      142.89      9.59 o
  17   2   5       23.83       32.23      6.64 o
  18   2   5       79.00       90.73     15.62 o
  19   2   5        8.72        6.01     12.32 o
  20   2   5       17.60       30.94     13.82 o
  21   2   5       23.08       25.54     15.17 o
   0   3   5     1658.39     1760.63     25.97 o
   1   3   5     1924.65     1993.55     19.60 o
   2   3   5      442.97      373.11      7.56 o
   3   3   5      977.98      962.98     12.28 o
   4   3   5     4065.72     4399.96     35.40 o
   5   3   5       68.67       81.72      4.15 o
   6   3   5      552.80      560.54      9.74 o
   7   3   5      592.62      612.44      9.03 o
   8   3   5       47.20       49.60      4.02 o
   9   3   5       51.19       54.27      4.70 o
  10   3   5        0.55        2.65      3.27 o
  11   3   5       56.87       55.77      5.28 o
  12   3   5      106.39       99.08      6.24 o
  13   3   5        3.09        3.15      4.12 o
  14   3   5      240.60      249.22     13.14 o
  15   3   5        4.71       -2.13      9.01 o
  16   3   5       68.64       78.69      8.61 o
  17   3   5       55.98       61.22      8.16 o
  18   3   5       62.94       68.95     15.47 o
  19   3   5       30.28       30.19     15.32 o
  20   3   5       44.09       46.11     16.97 o
  21   3   5        8.26        6.61     16.82 o
   1   4   5      407.66      464.58      8.68 o
   2   4   5      616.38      683.67     10.50 o
   3   4   5      110.58      115.64      4.84 o
   4   4   5      559.37      511.15      9.09 o
   5   4   5      518.49      538.60     11.09 o
   6   4   5      177.79      213.54      9.05 o
   7   4   5      168.17      151.61      5.65 o
   8   4   5       10.86       12.10      2.93 o
   9   4   5       20.39       13.44      4.34 o
  10   4   5      664.64      631.37     32.58 o
  11   4   5       98.93      104.43      6.51 o
  12   4   5       28.76       30.55      5.09 o
  13   4   5        0.08       -0.44      4.39 o
  14   4   5       48.70       38.76      7.71 o
  15   4   5       12.27       19.01      7.15 o
  16   4   5        0.01        1.50     10.97 o
  17   4   5       24.94       27.04     13.07 o
  18   4   5        4.32        5.86     13.67 o
  19   4   5       14.58        0.60     15.17 o
  20   4   5        1.42      -12.32     16.97 o
  21   4   5        0.31        1.05     18.78 o
   0   5   5       21.85       47.45      5.60 o
   1   5   5       15.22        7.31      2.97 o
   2   5   5      891.60      937.62     12.89 o
   3   5   5      486.51      476.48     10.81 o
   4   5   5      418.71      422.20     10.20 o
   5   5   5      197.86      202.72      8.43 o
   6   5   5      200.30      244.88      8.11 o
   7   5   5        9.16        6.68      3.47 o
   8   5   5        8.83        2.15      3.20 o
   9   5   5      116.96      139.80      7.43 o
  10   5   5       55.46       54.66      5.75 o
  11   5   5       53.28       63.75      6.02 o
  12   5   5       25.12       22.19      5.29 o
  13   5   5       11.73       20.79      5.49 o
  14   5   5      111.39      108.30     16.67 o
  15   5   5        8.05        2.25     11.87 o
  16   5   5       34.84       39.20     15.32 o
  17   5   5        3.14       17.57     13.67 o
  18   5   5      298.93      361.25     28.24 o
  19   5   5       23.03       42.36     16.97 o
  20   5   5        2.61        2.25     17.12 o
   1   6   5      597.62      585.90     11.25 o
   2   6   5      270.23      241.37      8.25 o
   3   6   5        7.67        2.69      3.77 o
   4   6   5      847.36      857.13     13.70 o
   5   6   5      588.26      617.03     17.14 o
   6   6   5      170.67      160.72      6.89 o
   7   6   5        0.91        3.01      3.67 o
   8   6   5      262.48      260.34      8.24 o
   9   6   5       26.04       15.89      3.67 o
  10   6   5       58.56       68.16      6.33 o
  11   6   5       90.13      100.83     11.65 o
  12   6   5       11.49       13.19      6.07 o
  13   6   5        5.74       -3.91     10.66 o
  14   6   5      308.08      289.60     24.78 o
  15   6   5        2.95       -4.66     12.32 o
  16   6   5        0.05       14.72     13.67 o
  17   6   5        3.51       10.81     14.42 o
  18   6   5        7.14       -3.00     14.87 o
  19   6   5       12.46       39.96     18.93 o
  20   6   5       32.93       15.47     18.63 o
   0   7   5      744.58      781.62     25.60 o
   1   7   5       41.68       50.74      6.58 o
   2   7   5      168.50      121.99      8.18 o
   3   7   5      242.50      245.69     11.43 o
   4   7   5      137.72      156.62      7.21 o
   5   7   5      313.36      309.50     10.82 o
   6   7   5        1.49       -3.64      3.64 o
   7   7   5      234.02      217.90      8.12 o
   8   7   5      156.29      146.94      7.58 o
   9   7   5      132.40      123.69      7.05 o
  10   7   5       12.18        7.57      5.85 o
  11   7   5       69.40       67.77      9.59 o
  12   7   5      238.49      247.63     31.92 o
  13   7   5       27.42       37.25     14.42 o
  14   7   5       40.43       52.27     15.92 o
  15   7   5       61.52       28.99     15.17 o
  16   7   5       98.61       99.89     19.83 o
  17   7   5        0.50       -3.91     14.12 o
  18   7   5       65.96       43.11     18.48 o
  19   7   5        1.00      -14.72     14.72 o
  20   7   5        3.65        4.96     19.08 o
   1   8   5       83.61      101.95      9.68 o
   2   8   5      282.07      326.63     12.41 o
   3   8   5      110.45      118.62      8.33 o
   4   8   5       18.40       18.87      5.47 o
   5   8   5       41.33       34.49      6.09 o
   6   8   5      103.89      118.03      7.56 o
   7   8   5       20.99       13.73      5.39 o
   8   8   5        7.26        1.33      4.73 o
   9   8   5       78.68       80.59      6.72 o
  10   8   5      193.51      183.25      9.60 o
  11   8   5       74.32       40.81     17.15 o
  12   8   5      464.03      423.13     32.14 o
  13   8   5       13.83       44.16     16.07 o
  14   8   5      138.65       91.18     19.38 o
  15   8   5        6.46       17.57     15.47 o
  16   8   5       10.83        9.76     15.32 o
  17   8   5        6.92        0.75     15.77 o
  18   8   5       19.14       -5.71     15.92 o
  19   8   5        2.19       -3.30     19.23 o
   0   9   5      296.50      288.45     17.42 o
   1   9   5        0.01        3.22      5.40 o
   2   9   5       97.86      131.62     10.85 o
   3   9   5      148.81      124.45     10.30 o
   4   9   5       16.20        9.10      5.59 o
   5   9   5       89.39       76.66      7.81 o
   6   9   5       88.67       98.21     19.61 o
   7   9   5        3.63        1.22      5.44 o
   8   9   5       61.94       52.79      7.18 o
   9   9   5      166.88      155.22      9.50 o
  10   9   5        4.03       11.33      6.83 o
  11   9   5        4.95        5.12      8.41 o
  12   9   5        1.69        8.86     14.27 o
  13   9   5       19.53       12.32     15.92 o
  14   9   5       29.49       40.26     17.42 o
  15   9   5       27.89        6.01     16.07 o
  16   9   5       16.18        3.15     16.07 o
  17   9   5       13.61       11.87     17.57 o
  18   9   5       49.34        5.56     17.57 o
   1  10   5      184.30      169.91     10.75 o
   2  10   5      394.19      417.01     16.01 o
   3  10   5       18.12       19.83      6.79 o
   4  10   5      171.12      156.07     11.66 o
   5  10   5       58.54       39.91      8.40 o
   6  10   5        4.65        3.55      5.84 o
   7  10   5       56.01       60.39      7.91 o
   8  10   5      455.47      404.74     14.64 o
   9  10   5       36.52       32.68     11.13 o
  10  10   5       42.32       31.21     10.85 o
  11  10   5      240.14      235.38     27.49 o
  12  10   5       85.38       84.87     20.58 o
  13  10   5        5.59        7.81     16.07 o
  14  10   5       25.05       23.13     17.12 o
  15  10   5        5.17       -7.96     16.07 o
  16  10   5        1.15        6.01     16.97 o
  17  10   5        0.43        4.81     17.72 o
  18  10   5       41.02       52.57     22.23 o
   0  11   5      653.56      640.40     27.19 o
   1  11   5        4.45       -5.90      5.90 o
   2  11   5       99.52      110.50     10.27 o
   3  11   5       47.47       32.39      7.82 o
   4  11   5       37.30       41.99      8.95 o
   5  11   5        1.45       -5.68      5.68 o
   6  11   5       13.43        7.16      6.49 o
   7  11   5       84.04       77.98     11.35 o
   8  11   5      163.30      181.82     18.10 o
   9  11   5       27.45       17.40     10.55 o
  10  11   5       54.63       71.95     20.43 o
  11  11   5        9.39       15.92     16.82 o
  12  11   5       77.06       60.38     19.53 o
  13  11   5        1.27       -0.30     18.48 o
  14  11   5        0.85      -10.06     15.92 o
  15  11   5        2.84        6.01     17.87 o
  16  11   5       28.27       17.12     15.44 o
  17  11   5        0.38       26.90     36.12 o
   1  12   5      236.62      241.17     13.49 o
   2  12   5       11.83       17.25     13.03 o
   3  12   5        7.77       15.18     11.40 o
   4  12   5       76.11       82.42     10.03 o
   5  12   5       26.26       15.84      7.66 o
   6  12   5       66.62       66.61      9.49 o
   7  12   5       81.97       71.32     12.21 o
   8  12   5      216.87      223.91     16.30 o
   9  12   5        8.65       13.58     12.51 o
  10  12   5      154.56      165.99     19.72 o
  11  12   5        5.51        6.95     12.63 o
  12  12   5       17.90       11.81     14.01 o
  13  12   5        6.75      -15.70     15.70 o
  14  12   5        5.13       -3.50     14.02 o
  15  12   5       26.83       44.63     17.58 o
  16  12   5        0.10       28.43     22.76 o
   0  13   5       32.12       38.37     12.79 o
   1  13   5       35.39       27.81      8.69 o
   2  13   5        5.20       -0.86     10.23 o
   3  13   5       34.85       16.65      8.29 o
   4  13   5      164.77      177.04     13.98 o
   5  13   5        5.84       -0.79      7.53 o
   6  13   5      259.19      250.44     21.59 o
   7  13   5       75.92       37.22     12.85 o
   8  13   5      161.27      155.87     29.59 o
   9  13   5       18.80       38.45     15.01 o
  10  13   5       15.80       10.99     16.22 o
  11  13   5       16.83       30.98     15.35 o
  12  13   5       22.12       21.74     19.75 o
  13  13   5        6.21        8.52     14.76 o
  14  13   5        0.01       21.27     17.80 o
  15  13   5        0.14      -14.14     14.14 o
   1  14   5       14.48        9.95      8.71 o
   2  14   5        4.16        1.76      8.00 o
   3  14   5      103.08      104.31     11.94 o
   4  14   5      144.96      112.93     14.64 o
   5  14   5        8.58        2.79     10.29 o
   6  14   5        7.80        8.15     10.59 o
   7  14   5        4.71      -12.14     12.14 o
   8  14   5      194.46      215.12     23.26 o
   9  14   5       12.35        0.29     14.37 o
  10  14   5        1.30       -2.89     14.05 o
  11  14   5        2.14       -8.73     14.73 o
  12  14   5        3.73       11.75     15.39 o
  13  14   5       56.17       39.25     22.68 o
  14  14   5       46.95       51.42     38.75 o
   0  15   5        6.18       -5.60     12.78 o
   1  15   5        0.01       -8.42     11.14 o
   2  15   5      107.91       86.52     12.16 o
   3  15   5       52.01       60.70     13.41 o
   4  15   5       33.69       13.26     11.63 o
   5  15   5       12.90        4.35     11.11 o
   6  15   5       11.97        9.60     14.36 o
   7  15   5       35.14       43.73     16.88 o
   8  15   5        6.55       -7.58     17.27 o
   9  15   5        0.03        9.55     29.22 o
  10  15   5       24.97       48.51     18.55 o
  11  15   5       27.20       40.39     18.37 o
  12  15   5        0.98        1.60     15.92 o
   1  16   5       53.85       65.15     14.88 o
   2  16   5       22.58       24.19     12.68 o
   3  16   5       94.99       91.05     15.22 o
   4  16   5        6.94       27.88     13.27 o
   5  16   5        2.24        4.61     15.77 o
   6  16   5        2.09       -3.69     14.77 o
   7  16   5        1.28       -4.43     14.98 o
   8  16   5       96.16       98.09     26.96 o
   9  16   5       27.80        9.96     17.81 o
  10  16   5       21.18       33.21     18.32 o
  11  16   5        2.76        0.21     15.52 o
   0  17   5      210.74      216.60     35.90 o
   1  17   5       83.34       74.37     15.70 o
   2  17   5        1.67       -6.26     13.19 o
   3  17   5       22.89       30.36     16.40 o
   4  17   5        4.37       33.55     17.70 o
   5  17   5        3.68        4.16     20.43 o
   6  17   5      141.37      156.11     24.66 o
   7  17   5        0.50       10.30     16.88 o
   8  17   5       12.09      -12.20     16.45 o
   9  17   5       39.08        2.34     18.42 o
   1  18   5       13.63        5.86     16.83 o
   2  18   5       34.29       84.42     29.59 o
   3  18   5       26.72       42.19     19.23 o
   4  18   5       28.52       46.13     19.41 o
   5  18   5       16.17       11.03     17.78 o
   0   0   6    12318.32    13551.62    238.15 o
   2   0   6      374.88      437.93     12.40 o
   4   0   6      136.46      157.26      9.46 o
   6   0   6     1288.19     1404.01     27.05 o
   8   0   6        0.76        5.40      5.22 o
  10   0   6       51.96       59.57      9.11 o
  12   0   6      318.29      315.99     16.23 o
  14   0   6      131.27      124.37     15.02 o
  16   0   6      415.05      411.42     24.18 o
  18   0   6       73.77       59.03     12.92 o
  20   0   6       13.58        1.35      9.61 o
   1   1   6     3232.07     3466.14     30.08 o
   2   1   6     1433.23     1560.52     17.25 o
   3   1   6     2522.56     2481.50     23.56 o
   4   1   6     1608.93     1590.40     20.63 o
   5   1   6       42.75       52.99      4.86 o
   6   1   6     1070.69     1103.61     16.59 o
   7   1   6       95.33       94.02      5.62 o
   8   1   6      223.96      232.28      9.00 o
   9   1   6        7.08       12.60      4.30 o
  10   1   6        5.04        2.91      4.02 o
  11   1   6      110.90      106.33      7.05 o
  12   1   6      214.41      215.15      9.36 o
  13   1   6      166.17      173.83      7.58 o
  14   1   6       10.11        8.94      7.89 o
  15   1   6       37.93       44.12      8.38 o
  16   1   6       24.69       15.24      7.54 o
  17   1   6       29.46       31.75      8.04 o
  18   1   6        5.54        4.37      7.51 o
  19   1   6       31.17       31.41      7.89 o
  20   1   6        1.85        1.65     11.42 o
   0   2   6      477.90      563.52     13.96 o
   1   2   6      320.65      339.29      7.84 o
   2   2   6      810.10      840.37     12.10 o
   3   2   6     1366.60     1403.76     19.18 o
   4   2   6     1265.57     1400.37     21.66 o
   5   2   6      210.19      183.08      7.97 o
   6   2   6      471.12      458.50     10.67 o
   7   2   6      193.83      180.61      7.28 o
   8   2   6        7.21       11.19      3.86 o
   9   2   6      453.41      467.34     11.06 o
  10   2   6       30.88       31.87      4.95 o
  11   2   6      466.00      469.27     11.34 o
  12   2   6       28.45       21.38      6.67 o
  13   2   6        0.01        2.09      5.04 o
  14   2   6        1.69       -4.09      6.71 o
  15   2   6       21.02       17.99     10.81 o
  16   2   6        9.82        8.41      7.21 o
  17   2   6      150.47      148.84     11.39 o
  18   2   6       13.56       19.13      7.95 o
  19   2   6       12.31       22.53     14.87 o
  20   2   6       42.27       63.69     17.87 o
   1   3   6       98.00       99.19      4.95 o
   2   3   6     1196.66     1365.76     19.02 o
   3   3   6      201.44      214.33      7.69 o
   4   3   6     4470.18     4355.51     42.66 o
   5   3   6      175.34      182.92      7.36 o
   6   3   6      566.17      621.93     15.72 o
   7   3   6      222.15      229.24      8.11 o
   8   3   6      276.96      292.58     12.77 o
   9   3   6      640.36      674.79     14.29 o
  10   3   6      286.46      295.78      9.80 o
  11   3   6      282.60      282.63      9.29 o
  12   3   6      365.79      371.76     18.00 o
  13   3   6       74.57       74.90      9.05 o
  14   3   6        9.04       16.77      7.57 o
  15   3   6      262.98      267.65     14.71 o
  16   3   6        1.16        2.86      7.50 o
  17   3   6       20.09       26.43      8.21 o
  18   3   6        8.02        2.24      7.92 o
  19   3   6        0.00       -3.30     15.47 o
  20   3   6        6.42        2.10     17.57 o
   0   4   6       12.77       21.93      6.05 o
   1   4   6        1.05        6.49      3.73 o
   2   4   6      319.42      356.55      9.69 o
   3   4   6      209.17      224.13      8.09 o
   4   4   6      731.99      810.42     14.75 o
   5   4   6      184.61      229.33      8.22 o
   6   4   6      126.65      138.48      6.80 o
   7   4   6      575.39      595.14     11.23 o
   8   4   6      146.42      162.39      7.23 o
   9   4   6       61.08       66.82      5.82 o
  10   4   6      149.14      153.85      7.57 o
  11   4   6        0.70       -4.76      4.76 o
  12   4   6      227.42      220.77     10.62 o
  13   4   6      253.34      254.67     12.07 o
  14   4   6        0.37       -0.74     14.12 o
  15   4   6       52.24       46.84     10.74 o
  16   4   6       21.94       21.39     13.37 o
  17   4   6       28.72       26.35      8.89 o
  18   4   6       73.42       53.77     18.33 o
  19   4   6       29.06       38.60     19.53 o
  20   4   6       59.36       67.29     21.18 o
   1   5   6     1066.24     1167.51     19.87 o
   2   5   6       12.83       11.32      4.63 o
   3   5   6      421.75      416.65     10.90 o
   4   5   6       82.87       84.84      8.09 o
   5   5   6      251.33      268.06      9.15 o
   6   5   6        1.82        0.38      3.49 o
   7   5   6       42.70       53.58      4.84 o
   8   5   6     1456.99     1475.10     18.91 o
   9   5   6       59.47       60.53      4.92 o
  10   5   6      152.54      174.83      8.72 o
  11   5   6       49.24       61.24      6.70 o
  12   5   6       49.43       52.05      8.33 o
  13   5   6        6.38        1.83      7.87 o
  14   5   6        2.64        0.16      8.48 o
  15   5   6       21.27       33.56      9.46 o
  16   5   6      166.96      161.62     22.23 o
  17   5   6       45.82       41.31     16.52 o
  18   5   6       11.04       19.98     17.12 o
  19   5   6       14.75       28.54     18.78 o
  20   5   6        0.12       10.21     19.83 o
   0   6   6      119.26      118.28     12.16 o
   1   6   6      260.61      248.53     16.22 o
   2   6   6      382.70      416.47     12.59 o
   3   6   6       12.28       22.94      5.33 o
   4   6   6        0.05        8.07      4.65 o
   5   6   6        8.72        5.47      3.52 o
   6   6   6      841.23      807.90     13.99 o
   7   6   6       13.50       21.04      4.58 o
   8   6   6      466.59      477.36     11.52 o
   9   6   6      953.77      940.60     15.72 o
  10   6   6       88.33       77.62     11.50 o
  11   6   6       52.72       36.18      6.43 o
  12   6   6        3.53        0.75      5.07 o
  13   6   6       19.47       -2.46      8.31 o
  14   6   6        3.33        6.91     12.92 o
  15   6   6       41.52       46.56     16.97 o
  16   6   6        2.78      -13.22     13.22 o
  17   6   6       19.76       35.45     18.02 o
  18   6   6       27.33       46.26     19.98 o
  19   6   6        9.64       34.10     20.13 o
   1   7   6      153.14      151.14     15.74 o
   2   7   6      693.38      750.79     18.80 o
   3   7   6      852.11      859.40     17.95 o
   4   7   6       89.79      107.87      9.01 o
   5   7   6       35.39       40.75      5.77 o
   6   7   6      148.10      141.15     10.25 o
   7   7   6      260.07      287.47     13.99 o
   8   7   6      809.35      784.84     15.23 o
   9   7   6      259.13      266.60      9.24 o
  10   7   6       33.73       48.87      6.94 o
  11   7   6      251.91      258.57     13.55 o
  12   7   6       63.75       43.11     15.92 o
  13   7   6       24.49       28.09     15.17 o
  14   7   6      105.34       86.37     19.38 o
  15   7   6        2.77      -10.66     13.07 o
  16   7   6        2.28       -0.30     16.07 o
  17   7   6        3.08        7.06     16.52 o
  18   7   6       21.26       25.69     19.08 o
  19   7   6        1.95       21.93     18.93 o
   0   8   6       31.29       56.93     15.92 o
   1   8   6        0.28       -3.77      5.94 o
   2   8   6       17.08       16.14      7.19 o
   3   8   6       77.49       77.43      9.50 o
   4   8   6       16.30       20.80      6.17 o
   5   8   6        7.20        9.72      5.39 o
   6   8   6       22.49       15.35      5.20 o
   7   8   6       10.15        7.77      5.86 o
   8   8   6       23.45       30.91      6.67 o
   9   8   6       72.31       61.24      7.18 o
  10   8   6       51.45       51.33      9.16 o
  11   8   6       71.18       64.44     12.16 o
  12   8   6       12.95       36.65     16.22 o
  13   8   6        0.04      -13.37     13.37 o
  14   8   6       20.81       30.64     16.82 o
  15   8   6        4.47        9.01     15.47 o
  16   8   6        6.99       16.37     17.42 o
  17   8   6       24.25       41.16     19.38 o
  18   8   6        4.23       13.97     18.18 o
   1   9   6      216.42      220.02     13.48 o
   2   9   6      155.18      157.74     11.90 o
   3   9   6       33.72        8.80      7.19 o
   4   9   6       95.16       95.95     10.31 o
   5   9   6      337.40      375.57     23.85 o
   6   9   6        0.38       -4.33      4.33 o
   7   9   6      115.41      101.97      9.04 o
   8   9   6        0.03       -0.59      5.78 o
   9   9   6      101.43      100.04     15.40 o
  10   9   6       24.91       20.22     13.67 o
  11   9   6       10.05       -6.91     13.52 o
  12   9   6      465.17      451.07     35.15 o
  13   9   6       41.40       26.44     16.52 o
  14   9   6      133.73      112.36     23.13 o
  15   9   6       23.81       44.31     19.08 o
  16   9   6       14.81       26.29     19.23 o
  17   9   6        5.54       -3.76     17.72 o
  18   9   6        2.62       18.33     20.13 o
   0  10   6      134.05      127.15     28.61 o
   1  10   6       13.17       23.91      7.27 o
   2  10   6       56.65       38.24      9.09 o
   3  10   6        0.33        1.02      7.34 o
   4  10   6       36.42       40.77      9.07 o
   5  10   6      108.53       94.81     10.68 o
   6  10   6      331.97      292.74     15.33 o
   7  10   6       52.50       89.56     13.45 o
   8  10   6      215.44      192.20     36.28 o
   9  10   6        4.36       -3.61      9.62 o
  10  10   6       52.26       49.72     18.63 o
  11  10   6        4.24       -6.01     14.57 o
  12  10   6       12.33        1.65     15.47 o
  13  10   6       16.89       21.33     17.12 o
  14  10   6        0.17        4.96     16.22 o
  15  10   6       41.39       36.80     20.88 o
  16  10   6        0.16        2.85     18.48 o
  17  10   6        3.91       15.77     20.73 o
   1  11   6        0.21       -1.75      6.81 o
   2  11   6       31.98        9.78     14.55 o
   3  11   6       11.28       14.23      7.35 o
   4  11   6        4.68       -0.72      6.78 o
   5  11   6        7.19       -2.20     13.51 o
   6  11   6      159.97      181.52     13.69 o
   7  11   6        6.10      -10.14     10.14 o
   8  11   6       82.59       86.78     18.63 o
   9  11   6       82.97       88.56     14.97 o
  10  11   6       83.53       90.27     21.63 o
  11  11   6       66.08       88.47     23.28 o
  12  11   6        0.01       -1.05     17.12 o
  13  11   6       14.90       32.44     19.23 o
  14  11   6        6.38       25.23     18.93 o
  15  11   6       12.75       33.20     20.28 o
  16  11   6       31.10       30.19     21.78 o
   0  12   6        5.67       -8.17     22.53 o
   1  12   6       31.67       31.42     13.01 o
   2  12   6      218.13      179.89     12.83 o
   3  12   6      184.63      164.08     12.45 o
   4  12   6      267.57      257.55     14.54 o
   5  12   6       44.28       41.93      9.15 o
   6  12   6       18.35       23.60     10.45 o
   7  12   6        7.95       17.17     12.65 o
   8  12   6       19.65        6.05     10.04 o
   9  12   6        6.97       -0.74     12.69 o
  10  12   6        6.22       27.94     20.28 o
  11  12   6       96.61      105.15     25.99 o
  12  12   6        0.46        1.50     17.72 o
  13  12   6       14.27       27.34     20.58 o
  14  12   6        2.56       13.77     15.77 o
  15  12   6        1.47       -4.45     15.19 o
   1  13   6       18.94        3.21      9.67 o
   2  13   6      111.38       90.46     11.52 o
   3  13   6       62.09       83.95     11.09 o
   4  13   6      120.10      119.51     13.36 o
   5  13   6      157.85      174.63     25.16 o
   6  13   6       11.41       27.45     11.30 o
   7  13   6        4.01       -4.11     10.43 o
   8  13   6        2.36        5.65     13.18 o
   9  13   6       25.47       11.59     14.49 o
  10  13   6      145.72      160.67     22.36 o
  11  13   6        3.87      -10.55     16.90 o
  12  13   6        0.06        5.95     15.16 o
  13  13   6       26.45       24.75     26.21 o
  14  13   6       34.79       18.23     17.61 o
   0  14   6      268.31      281.51     26.51 o
   1  14   6       14.28       17.24      9.67 o
   2  14   6       42.15       49.19     10.80 o
   3  14   6      155.00      161.58     16.83 o
   4  14   6      292.43      354.03     21.10 o
   5  14   6       77.82       90.60     14.49 o
   6  14   6        0.89        9.01     11.19 o
   7  14   6       63.76       55.02     46.26 o
   8  14   6        0.00       -0.20     14.15 o
   9  14   6        0.96       -6.90     13.79 o
  10  14   6       49.41       62.40     18.29 o
  11  14   6        0.00       16.00     18.25 o
  12  14   6        0.26        5.61     16.62 o
  13  14   6       13.25       38.99     20.50 o
   1  15   6        0.28       -5.00      9.24 o
   2  15   6      101.77       92.73     15.48 o
   3  15   6       11.90       11.90     12.46 o
   4  15   6       12.51       -0.15     10.84 o
   5  15   6        1.43        4.07     11.02 o
   6  15   6        8.50       41.28     16.85 o
   7  15   6       37.16       63.88     22.83 o
   8  15   6        0.57       10.21     16.49 o
   9  15   6        3.88        5.45     15.88 o
  10  15   6       36.19       34.11     18.68 o
  11  15   6        4.25       18.73     18.68 o
   0  16   6      766.43      862.19     57.53 o
   1  16   6        6.26        3.26     13.18 o
   2  16   6       52.32       50.32     14.58 o
   3  16   6        0.02       -4.77     12.18 o
   4  16   6        3.14       -5.44     15.35 o
   5  16   6       30.23       14.43     16.41 o
   6  16   6       11.22       33.79     17.62 o
   7  16   6       28.03       18.48     16.06 o
   8  16   6       26.74       35.06     22.53 o
   9  16   6        1.55        3.68     16.99 o
   1  17   6       12.53        6.93     15.93 o
   2  17   6        1.20      -15.47     15.47 o
   3  17   6       30.12       -2.81     16.08 o
   4  17   6       35.26       42.88     33.80 o
   5  17   6       52.90       71.27     47.24 o
   6  17   6       11.50       18.71     18.01 o
   7  17   6       29.78       32.11     20.03 o
   0  18   6       16.68       30.94     25.99 o
   1  18   6        9.73       35.45     26.89 o
   2  18   6        2.20       -2.10     22.98 o
   3  18   6        2.81        3.76     26.29 o
   1   0   7      554.39      579.82     21.56 o
   3   0   7      177.11      200.52     14.62 o
   5   0   7       31.36       24.96      7.50 o
   7   0   7      780.90      749.05     20.74 o
   9   0   7      249.84      276.53     13.22 o
  11   0   7       85.51       77.33     12.99 o
  13   0   7      568.24      546.07     22.27 o
  15   0   7        3.07       -6.01     11.27 o
  17   0   7      145.79      175.44     19.53 o
  19   0   7       63.66       57.83     15.02 o
   0   1   7     2452.05     2502.38     50.39 o
   1   1   7      320.71      333.98     12.06 o
   2   1   7       62.41       45.00      5.03 o
   3   1   7       23.15       46.84      5.13 o
   4   1   7      524.94      566.18     12.45 o
   5   1   7      321.06      295.15     13.63 o
   6   1   7      355.80      353.07     10.41 o
   7   1   7       11.93        6.47      4.33 o
   8   1   7      179.49      196.49      8.12 o
   9   1   7      106.19      144.13      7.51 o
  10   1   7       27.42       17.76      4.98 o
  11   1   7       42.65       44.86      6.01 o
  12   1   7        2.45       -4.92      4.92 o
  13   1   7       37.93       22.97      6.59 o
  14   1   7      122.92      123.77     12.16 o
  15   1   7        0.07       -6.60     10.29 o
  16   1   7      253.25      270.17     25.08 o
  17   1   7       50.68       47.28     10.59 o
  18   1   7       32.65       59.24     25.46 o
  19   1   7        0.97       10.68     15.77 o
  20   1   7       10.59       16.50      8.84 o
   1   2   7      103.24      112.62      8.01 o
   2   2   7      540.25      556.30     13.65 o
   3   2   7        5.83        9.51      4.19 o
   4   2   7       15.27       28.50      4.84 o
   5   2   7        8.26        3.76      4.38 o
   6   2   7      121.56      129.68      7.02 o
   7   2   7      243.80      244.56      8.83 o
   8   2   7       35.91       33.41      5.21 o
   9   2   7       51.34       54.09      5.76 o
  10   2   7      155.78      145.50      9.53 o
  11   2   7        6.07       11.87      5.14 o
  12   2   7       34.02       37.77      6.96 o
  13   2   7       26.46       19.76      7.42 o
  14   2   7        3.89       10.51      8.28 o
  15   2   7      133.35      134.41     12.65 o
  16   2   7       61.34       92.17     11.40 o
  17   2   7        2.57        3.48      8.80 o
  18   2   7       12.22       26.66      9.11 o
  19   2   7       15.29       11.69      9.32 o
  20   2   7       12.71       29.19      9.82 o
   0   3   7       36.87       37.78      8.76 o
   1   3   7     1014.09      988.23     21.64 o
   2   3   7        3.83        3.53      5.17 o
   3   3   7      352.62      393.09     11.86 o
   4   3   7     1080.01     1146.12     26.63 o
   5   3   7      990.58      969.47     16.88 o
   6   3   7      228.97      219.09      8.55 o
   7   3   7       46.83       40.38      5.56 o
   8   3   7       14.69        7.97      6.36 o
   9   3   7        0.02       -3.33      3.50 o
  10   3   7      231.71      220.40      9.06 o
  11   3   7      197.57      205.09      8.90 o
  12   3   7      148.04      177.22     10.16 o
  13   3   7       27.27       32.22      9.51 o
  14   3   7       14.07       16.21      8.43 o
  15   3   7       25.44       28.65      9.56 o
  16   3   7        3.03       17.27      8.89 o
  17   3   7       97.10       93.31     11.94 o
  18   3   7       10.88        9.10      9.19 o
  19   3   7        2.75       -9.04      9.04 o
   1   4   7        0.11       -3.50      5.06 o
   2   4   7      157.12      155.63      9.35 o
   3   4   7        3.87       12.02      5.16 o
   4   4   7       16.07       11.22      5.08 o
   5   4   7       85.14       90.28      7.25 o
   6   4   7        7.91        8.73      4.60 o
   7   4   7       90.35       95.15      6.92 o
   8   4   7      141.63      131.08      6.51 o
   9   4   7      634.97      637.52     12.25 o
  10   4   7      344.14      335.99     11.03 o
  11   4   7      156.31      166.68      8.45 o
  12   4   7       72.90       83.86      9.33 o
  13   4   7      131.62      125.09     12.72 o
  14   4   7        0.00       -8.11      8.11 o
  15   4   7       66.95       48.64     10.46 o
  16   4   7       80.53       91.04     12.31 o
  17   4   7        0.31        9.98      9.70 o
  18   4   7        0.05        6.27      9.14 o
  19   4   7        8.75       13.82     19.23 o
   0   5   7     1649.46     1658.80     40.99 o
   1   5   7       32.62       17.16      5.83 o
   2   5   7       71.66       81.57      8.09 o
   3   5   7       81.23       78.93      7.92 o
   4   5   7        4.37        0.52      9.39 o
   5   5   7       21.44       18.73      7.64 o
   6   5   7      205.16      224.83     13.21 o
   7   5   7       29.58       24.01      5.05 o
   8   5   7       10.88       13.34      4.51 o
   9   5   7       14.18       12.42      4.38 o
  10   5   7      210.39      219.83     10.41 o
  11   5   7       98.12      103.37     16.42 o
  12   5   7        0.14        2.77      7.00 o
  13   5   7      199.46      221.52     19.15 o
  14   5   7        6.50        4.72     10.36 o
  15   5   7        7.68        2.75      9.20 o
  16   5   7        4.98        0.52      9.71 o
  17   5   7        2.45        3.23      9.45 o
  18   5   7        0.11      -15.32     15.32 o
  19   5   7       32.07       45.96     21.63 o
   1   6   7        0.53       -3.73      5.38 o
   2   6   7       90.32       85.11      8.52 o
   3   6   7        1.58        4.62      5.54 o
   4   6   7       10.94       13.19      6.11 o
   5   6   7     1052.91     1078.44     23.51 o
   6   6   7      454.91      432.07     12.11 o
   7   6   7      489.86      478.99     12.58 o
   8   6   7      781.70      771.44     15.54 o
   9   6   7       51.05       52.76      6.27 o
  10   6   7       24.13       15.43      4.77 o
  11   6   7      230.79      201.21     12.96 o
  12   6   7      133.19      116.16     13.39 o
  13   6   7       42.82       41.69     11.20 o
  14   6   7       32.68       37.99     11.33 o
  15   6   7       19.60       12.84      9.98 o
  16   6   7      107.65      101.09     21.93 o
  17   6   7        4.87       10.21     17.12 o
  18   6   7       26.21       74.35     21.78 o
  19   6   7        4.47       -0.90     20.58 o
   0   7   7      131.75      142.81     14.56 o
   1   7   7      288.67      290.79     16.30 o
   2   7   7      785.81      773.45     20.14 o
   3   7   7       70.38       60.48      8.33 o
   4   7   7        1.19        6.40      6.27 o
   5   7   7      198.41      183.95     12.87 o
   6   7   7       23.07       26.38      6.39 o
   7   7   7      145.55      125.31      8.44 o
   8   7   7        7.34       20.73      5.93 o
   9   7   7      124.44      112.81      8.01 o
  10   7   7      477.51      448.44     19.95 o
  11   7   7      252.94      237.95     14.39 o
  12   7   7        2.12       22.74     10.17 o
  13   7   7       39.77       29.48     10.96 o
  14   7   7      262.67      353.14     30.79 o
  15   7   7       64.26       51.52     19.98 o
  16   7   7        2.35       -7.51     16.07 o
  17   7   7        2.35       -6.01     17.27 o
  18   7   7        5.91        0.60     19.23 o
   1   8   7       76.27       89.92      9.61 o
   2   8   7        3.21       -5.84      5.84 o
   3   8   7        1.29        6.82      7.65 o
   4   8   7     1722.70     1749.49     42.43 o
   5   8   7       91.31       74.47      8.53 o
   6   8   7        0.09       -2.61      4.40 o
   7   8   7       77.17       78.78      8.52 o
   8   8   7        0.08       -0.86      5.94 o
   9   8   7       15.45        3.90      7.97 o
  10   8   7        2.60        6.74      8.04 o
  11   8   7        3.61      -12.62     12.62 o
  12   8   7      430.78      376.27     32.75 o
  13   8   7       79.47      122.12     22.83 o
  14   8   7       56.12       55.58     19.83 o
  15   8   7        4.63        6.91     18.02 o
  16   8   7        6.57      -12.92     16.22 o
  17   8   7        2.06       -7.66     17.57 o
  18   8   7        1.80      -17.57     17.57 o
   0   9   7      548.82      584.01     37.55 o
   1   9   7      686.56      688.99     28.62 o
   2   9   7      412.12      490.95     20.12 o
   3   9   7       49.49       58.09      9.79 o
   4   9   7      152.68      190.29     17.38 o
   5   9   7      179.65      161.48     26.20 o
   6   9   7      289.74      271.06     37.93 o
   7   9   7      295.59      298.54     15.55 o
   8   9   7      101.31      122.40     25.91 o
   9   9   7       36.13       16.08     11.63 o
  10   9   7        7.58       -6.91     13.82 o
  11   9   7       51.86       72.55     20.73 o
  12   9   7        2.98       -1.05     15.47 o
  13   9   7        0.22        6.76     16.22 o
  14   9   7        1.63      -11.27     15.77 o
  15   9   7       28.78       15.77     18.63 o
  16   9   7       15.90        4.96     18.33 o
  17   9   7       15.22       24.18     21.33 o
   1  10   7      174.52      166.74     26.34 o
   2  10   7       84.22       90.03     11.71 o
   3  10   7       13.14       22.98     12.39 o
   4  10   7      212.73      203.99     14.47 o
   5  10   7      164.06      147.73     13.10 o
   6  10   7       59.92       57.21      9.90 o
   7  10   7      564.37      587.87     40.03 o
   8  10   7      681.60      701.34     31.21 o
   9  10   7        1.55       -6.38      9.93 o
  10  10   7        0.28      -15.32     15.32 o
  11  10   7      116.71       78.26     22.08 o
  12  10   7        2.34       -5.41     22.53 o
  13  10   7        1.50       12.32     17.87 o
  14  10   7       25.24       30.19     19.83 o
  15  10   7       11.69        9.91     19.23 o
  16  10   7       11.87       12.77     20.73 o
   0  11   7     1409.64     1433.91     43.86 o
   1  11   7      287.40      301.06     15.39 o
   2  11   7       26.04       25.01      8.50 o
   3  11   7      710.51      684.14     34.04 o
   4  11   7       75.77       96.28     12.26 o
   5  11   7       11.53       29.32      9.58 o
   6  11   7       51.38       37.69     13.35 o
   7  11   7       31.39       20.74     13.48 o
   8  11   7       12.72        4.82     12.39 o
   9  11   7        1.16        9.01     17.87 o
  10  11   7       66.51       64.59     21.33 o
  11  11   7        0.02       -3.15     16.82 o
  12  11   7        4.71       -3.45     18.63 o
  13  11   7        2.36       22.38     19.53 o
  14  11   7       21.53       43.26     22.53 o
  15  11   7       25.28       21.63     20.43 o
   1  12   7        0.25        8.69      8.37 o
   2  12   7       10.06        3.15     14.57 o
   3  12   7        0.06        2.70      7.97 o
   4  12   7       66.40       60.51     12.65 o
   5  12   7       43.23       49.29     12.06 o
   6  12   7       90.75      125.85     17.84 o
   7  12   7        5.89       -9.95     19.08 o
   8  12   7      210.59      207.89     30.49 o
   9  12   7        7.17       15.02     18.33 o
  10  12   7       35.68       47.92     21.03 o
  11  12   7        3.05      -16.07     16.07 o
  12  12   7        2.19       17.72     20.43 o
  13  12   7        2.21       16.37     21.33 o
  14  12   7        9.57       30.64     23.13 o
   0  13   7       33.42       14.22     16.07 o
   1  13   7        0.08        3.85      8.63 o
   2  13   7      100.73      110.85     12.66 o
   3  13   7      367.56      416.43     23.31 o
   4  13   7      316.51      326.63     20.81 o
   5  13   7       50.13       57.45     13.62 o
   6  13   7      257.55      258.95     19.87 o
   7  13   7        1.36       -7.05     13.69 o
   8  13   7        9.50       18.25     16.05 o
   9  13   7       20.16       36.44     17.10 o
  10  13   7        0.21       19.44     16.27 o
  11  13   7       39.22       27.42     17.77 o
  12  13   7        6.81       17.71     16.78 o
  13  13   7        8.59        1.59     16.42 o
   1  14   7      124.60      122.21     13.57 o
   2  14   7        0.37      -10.06     10.06 o
   3  14   7        0.32       -5.53     18.34 o
   4  14   7        7.44        5.49     11.50 o
   5  14   7       59.33       44.35     13.56 o
   6  14   7       16.61       28.49     20.95 o
   7  14   7      264.42      300.40     27.04 o
   8  14   7      198.05      217.98     65.42 o
   9  14   7        4.84       23.83     54.15 o
  10  14   7        3.59        1.99     15.35 o
  11  14   7       16.33       12.86     16.95 o
  12  14   7       57.73       61.03     20.84 o
   0  15   7       11.80        3.00     20.13 o
   1  15   7       11.10       12.45     12.79 o
   2  15   7       12.18        7.96     12.09 o
   3  15   7        1.25       12.51     11.38 o
   4  15   7      108.46      100.75     16.19 o
   5  15   7        6.67       19.48     16.72 o
   6  15   7       97.20      114.25     22.91 o
   7  15   7        3.17        5.32     19.45 o
   8  15   7        8.54       -9.93     20.95 o
   9  15   7        7.75       29.57     18.58 o
  10  15   7        1.97       15.23     17.17 o
   1  16   7      137.17      112.69     20.87 o
   2  16   7        6.91      -13.48     14.73 o
   3  16   7        0.85      -10.85     13.25 o
   4  16   7        1.39       14.20     17.20 o
   5  16   7        6.73       -7.41     17.02 o
   6  16   7       39.48       37.87     18.90 o
   7  16   7       58.09       77.46     46.86 o
   8  16   7       70.86       41.70     20.72 o
   0  17   7       48.49       59.78     27.79 o
   1  17   7        3.59       -9.05     15.79 o
   2  17   7       25.54       31.54     27.34 o
   3  17   7       84.14      110.25     31.69 o
   4  17   7       76.13      100.04     30.94 o
   0   0   8      686.92      724.30     36.50 o
   2   0   8      275.93      249.80     18.25 o
   4   0   8       69.02       54.10     10.35 o
   6   0   8      858.50      823.74     27.90 o
   8   0   8     1643.70     1586.90     33.55 o
  10   0   8     1194.06     1303.20     30.57 o
  12   0   8       73.38       96.49     38.00 o
  14   0   8       13.56       12.17     14.42 o
  16   0   8      282.97      298.01     25.69 o
  18   0   8       84.14       41.91     17.42 o
   1   1   8       60.65       61.99      7.33 o
   2   1   8        6.11        3.21      5.72 o
   3   1   8       70.67       57.24      7.42 o
   4   1   8        3.13       -0.35      5.56 o
   5   1   8       21.87       20.98      6.43 o
   6   1   8       63.20       67.31      7.95 o
   7   1   8      258.61      250.82     10.75 o
   8   1   8      121.00      117.95      7.72 o
   9   1   8       66.00       70.76      6.90 o
  10   1   8      603.30      587.52     14.72 o
  11   1   8      178.04      220.98     16.82 o
  12   1   8      969.30      961.73     22.49 o
  13   1   8       93.62      118.53     17.20 o
  14   1   8      188.63      176.10     15.43 o
  15   1   8       67.70       76.13     12.53 o
  16   1   8       33.04       40.18     16.30 o
  17   1   8        2.06       13.67     21.93 o
  18   1   8        1.38        3.02     10.79 o
  19   1   8       64.76       75.81     12.88 o
   0   2   8        0.02      -10.20     10.29 o
   1   2   8      156.11      141.38     10.00 o
   2   2   8       24.06       25.33      7.95 o
   3   2   8       57.03       61.31      7.86 o
   4   2   8     1028.37     1020.21     26.75 o
   5   2   8       14.02       11.68      6.83 o
   6   2   8       58.52       51.79      7.59 o
   7   2   8        0.05       -4.99      4.99 o
   8   2   8      477.61      472.13     15.49 o
   9   2   8       21.30       26.37      5.87 o
  10   2   8       42.98       37.60      5.00 o
  11   2   8      107.08      107.58     15.62 o
  12   2   8       61.81       52.25      8.80 o
  13   2   8        0.05       16.69     12.84 o
  14   2   8       26.45       54.44     11.47 o
  15   2   8        5.00        6.34      9.45 o
  16   2   8       52.33       63.73     12.30 o
  17   2   8        1.59        1.37      9.81 o
  18   2   8       26.19       25.58     11.39 o
  19   2   8        0.05        3.49     10.45 o
   1   3   8      622.26      564.65     16.67 o
   2   3   8      716.22      704.48     18.56 o
   3   3   8       32.74       25.50      6.71 o
   4   3   8       89.48      107.77      9.06 o
   5   3   8       45.72       36.54      7.49 o
   6   3   8       62.01       43.71      7.52 o
   7   3   8      257.04      251.62     13.71 o
   8   3   8      424.88      414.69     13.58 o
   9   3   8      227.78      206.71     10.41 o
  10   3   8      115.85      115.09      7.14 o
  11   3   8      192.69      214.71     11.92 o
  12   3   8     2265.12     2316.87     42.79 o
  13   3   8        1.18       17.13      9.97 o
  14   3   8      156.95      165.43     15.05 o
  15   3   8      125.02      140.09     16.90 o
  16   3   8        0.62        0.53      9.49 o
  17   3   8        0.46       13.04     10.35 o
  18   3   8        0.02        2.38     10.67 o
  19   3   8        0.04       -5.22     10.82 o
   0   4   8      438.75      417.04     21.50 o
   1   4   8       69.03       65.73      8.26 o
   2   4   8      669.66      644.98     18.10 o
   3   4   8      267.15      269.03     12.71 o
   4   4   8      549.14      511.71     16.50 o
   5   4   8      317.21      313.98     20.51 o
   6   4   8     1301.00     1300.37     30.74 o
   7   4   8       21.02       23.71      7.17 o
   8   4   8      393.60      381.90     14.99 o
   9   4   8      158.15      165.86      8.17 o
  10   4   8      324.68      314.09     12.29 o
  11   4   8       23.74       19.27      9.41 o
  12   4   8       59.36       83.20     10.71 o
  13   4   8       43.24       42.71     11.34 o
  14   4   8        2.53       11.84     10.03 o
  15   4   8        2.39        9.12     11.94 o
  16   4   8        2.93        2.94      9.96 o
  17   4   8       12.51        4.18     10.43 o
  18   4   8       19.50        6.72     11.28 o
   1   5   8      291.68      278.64     12.96 o
   2   5   8      439.37      413.21     15.60 o
   3   5   8       85.89       82.86      8.99 o
   4   5   8       29.51       37.08      7.66 o
   5   5   8      465.10      503.15     23.60 o
   6   5   8       18.32       27.97      7.50 o
   7   5   8        4.87       -4.73      6.41 o
   8   5   8     1874.96     1912.39     28.70 o
   9   5   8       79.67       70.13      9.06 o
  10   5   8      214.76      203.50     12.12 o
  11   5   8      178.78      176.54     14.84 o
  12   5   8       26.74       24.09     10.64 o
  13   5   8        2.24        6.34      9.81 o
  14   5   8       22.79       32.96     11.35 o
  15   5   8       61.41       95.07     13.86 o
  16   5   8      195.36      236.12     18.75 o
  17   5   8        3.54        7.45     11.33 o
  18   5   8        0.04        7.95     11.32 o
   0   6   8      419.78      419.89     22.87 o
   1   6   8      139.58      159.38     11.23 o
   2   6   8      391.91      427.38     17.30 o
   3   6   8      145.15      128.59     10.57 o
   4   6   8      170.89      156.99     11.32 o
   5   6   8      305.99      297.78     14.07 o
   6   6   8       90.98       98.97     10.08 o
   7   6   8      186.77      200.35     10.34 o
   8   6   8     1000.46      949.94     19.76 o
   9   6   8        1.33        4.96      7.36 o
  10   6   8      121.45      132.56     12.16 o
  11   6   8       79.28       76.90     12.80 o
  12   6   8        3.99       -2.94     16.22 o
  13   6   8       28.12       13.61     14.65 o
  14   6   8       28.58       20.19     11.29 o
  15   6   8       22.14       26.53     11.27 o
  16   6   8       54.56       51.95     13.37 o
  17   6   8       17.04       44.16     21.63 o
  18   6   8        1.68        5.56     21.48 o
   1   7   8       23.90       23.51     10.86 o
   2   7   8       80.76       74.71      9.47 o
   3   7   8        7.01       13.98      8.07 o
   4   7   8      754.80      743.05     21.49 o
   5   7   8      943.98      973.91     24.18 o
   6   7   8       47.52       55.25      9.23 o
   7   7   8      107.03      106.73      8.72 o
   8   7   8      128.60      114.25     12.25 o
   9   7   8        0.13        3.04      8.29 o
  10   7   8      115.77      111.45     14.13 o
  11   7   8        0.47       14.98     10.60 o
  12   7   8        6.30       13.31     10.35 o
  13   7   8        0.21       -7.06     10.17 o
  14   7   8       25.27       22.45     11.66 o
  15   7   8       20.40        3.00     17.87 o
  16   7   8       29.63       36.35     20.73 o
  17   7   8        4.43       17.87     20.58 o
   0   8   8       58.33       72.82     13.81 o
   1   8   8     1472.54     1474.58     30.74 o
   2   8   8      263.85      235.37     13.75 o
   3   8   8      157.01      133.63     11.70 o
   4   8   8      260.75      238.66     13.73 o
   5   8   8       12.19       11.44      7.12 o
   6   8   8      250.48      250.43     15.83 o
   7   8   8      272.92      262.40     16.48 o
   8   8   8        0.63       -5.09      8.43 o
   9   8   8      162.85      167.06     14.04 o
  10   8   8       39.44       37.62     15.32 o
  11   8   8       69.23       66.15     15.10 o
  12   8   8       68.53       60.05     13.73 o
  13   8   8       15.42       29.89     18.48 o
  14   8   8        1.18      -14.57     15.62 o
  15   8   8       54.05       33.05     20.58 o
  16   8   8       32.38       -2.40     18.93 o
   1   9   8       48.20       21.66      9.01 o
   2   9   8      157.33      170.11     14.87 o
   3   9   8       98.02      101.47     10.44 o
   4   9   8      924.12      902.92     23.68 o
   5   9   8        4.13       18.11      7.89 o
   6   9   8       28.60       14.32     15.31 o
   7   9   8       55.28       67.19     11.92 o
   8   9   8      285.33      294.19     17.96 o
   9   9   8        0.02       -2.91     12.77 o
  10   9   8        0.63       16.52     17.12 o
  11   9   8       61.09      110.40     24.18 o
  12   9   8        2.43        2.10     15.77 o
  13   9   8        3.26       15.77     17.12 o
  14   9   8       27.81       -1.95     18.33 o
  15   9   8       32.28       51.82     22.08 o
  16   9   8        2.59       -9.61     18.63 o
   0  10   8      278.05      279.09     31.39 o
   1  10   8      416.13      416.66     25.43 o
   2  10   8      381.61      388.58     19.62 o
   3  10   8      353.88      347.18     18.53 o
   4  10   8       10.13        8.88      8.85 o
   5  10   8        2.38        3.98     11.78 o
   6  10   8       80.18       79.05     15.65 o
   7  10   8       23.76       21.12     13.28 o
   8  10   8      282.39      309.17     38.68 o
   9  10   8      143.84      162.22     27.79 o
  10  10   8       95.69       71.50     22.98 o
  11  10   8       40.87       46.26     21.93 o
  12  10   8        3.34        8.26     18.63 o
  13  10   8       17.49       28.99     20.13 o
  14  10   8       14.77       24.78     21.48 o
  15  10   8        0.26        6.61     20.28 o
   1  11   8       52.69       51.57     11.83 o
   2  11   8       57.53       42.32     11.44 o
   3  11   8       69.71       76.13     12.16 o
   4  11   8      164.56      176.07     22.01 o
   5  11   8      473.36      424.05     26.86 o
   6  11   8       27.22       20.19     13.65 o
   7  11   8       12.07       -2.09     14.19 o
   8  11   8        6.29        5.56     18.33 o
   9  11   8       13.44      -11.72     18.78 o
  10  11   8        0.69       12.47     19.08 o
  11  11   8       57.85       44.01     22.83 o
  12  11   8       70.52       56.18     24.18 o
  13  11   8        1.18        6.46     19.53 o
  14  11   8       29.64        9.91     20.58 o
   0  12   8     1121.69     1195.71     84.57 o
   1  12   8       46.82       59.28     11.34 o
   2  12   8        0.32        9.99      9.20 o
   3  12   8      212.85      250.80     18.89 o
   4  12   8       42.57       56.72     16.41 o
   5  12   8        1.93       -1.71     12.68 o
   6  12   8        0.03        8.10     13.19 o
   7  12   8       52.99       74.35     25.99 o
   8  12   8       26.03       31.84     21.33 o
   9  12   8        1.81      -16.52     16.52 o
  10  12   8        2.59       -7.51     18.63 o
  11  12   8        1.72      -11.72     18.18 o
  12  12   8        3.15        1.65     19.08 o
  13  12   8       20.58       42.51     23.73 o
   1  13   8       79.29       87.24     14.54 o
   2  13   8       19.22       29.46     12.37 o
   3  13   8        1.91       -3.61     22.73 o
   4  13   8      136.62      123.89     16.28 o
   5  13   8      125.08      126.71     16.62 o
   6  13   8      263.06      254.62     25.44 o
   7  13   8      180.24      176.16     23.90 o
   8  13   8        1.59       -8.85     14.50 o
   9  13   8       34.33       63.39     25.84 o
  10  13   8       19.24       27.04     23.28 o
  11  13   8        6.78       34.10     22.83 o
  12  13   8       69.69       87.87     27.79 o
   0  14   8       20.16       32.44     23.13 o
   1  14   8       64.06       73.63     14.85 o
   2  14   8        1.34       -0.20     11.50 o
   3  14   8       10.15       -3.40     11.85 o
   4  14   8       36.16       29.73     12.99 o
   5  14   8        9.12      -14.04     14.04 o
   6  14   8        0.54       18.68     15.83 o
   7  14   8       50.94       35.82     37.03 o
   8  14   8       28.64       10.36     16.68 o
   9  14   8        7.11        5.43     16.56 o
  10  14   8        1.87      -15.23     19.08 o
   1  15   8      115.94      100.88     20.44 o
   2  15   8       41.59       42.37     25.31 o
   3  15   8        1.65      -12.40     12.40 o
   4  15   8       24.62       25.45     18.11 o
   5  15   8        0.00      -14.89     16.12 o
   6  15   8       25.11       22.47     18.47 o
   7  15   8       86.59       84.16     21.70 o
   8  15   8       26.71       31.14     22.31 o
   0  16   8       22.59       43.11     25.08 o
   1  16   8        0.02      -11.95     15.68 o
   2  16   8        5.36      -15.87     15.87 o
   3  16   8       22.60       16.97     25.39 o
   4  16   8       17.30      -17.27     22.08 o
   5  16   8        8.38        0.57     17.16 o
   1   0   9      768.48      747.25     40.71 o
   3   0   9      199.31      195.50     16.50 o
   5   0   9      120.24      110.79     14.52 o
   7   0   9       89.56       85.90     13.60 o
   9   0   9     1859.66     1736.54     45.80 o
  11   0   9     1142.42     1100.68     36.07 o
  13   0   9       40.29        4.36     14.87 o
  15   0   9      191.90      230.72     26.59 o
  17   0   9        0.37        4.36     16.67 o
   0   1   9       67.84       94.15     30.12 o
   1   1   9      370.94      375.47     14.92 o
   2   1   9        0.02       -0.84      6.07 o
   3   1   9       22.23       20.40      6.87 o
   4   1   9      900.08      866.31     22.23 o
   5   1   9      294.44      279.07     13.70 o
   6   1   9      174.84      172.25     14.03 o
   7   1   9      524.09      533.13     17.79 o
   8   1   9      630.64      602.41     19.08 o
   9   1   9       73.47       61.98      9.50 o
  10   1   9        7.81        2.70      7.49 o
  11   1   9       49.29       61.06      9.26 o
  12   1   9      107.40      132.02     27.19 o
  13   1   9       29.18       31.35     11.40 o
  14   1   9        8.10       15.43     11.09 o
  15   1   9        1.76        4.01     11.23 o
  16   1   9      147.85      158.29     16.91 o
  17   1   9       12.83       19.65     12.57 o
  18   1   9       70.87       77.37     15.20 o
   1   2   9      116.35      122.55     10.28 o
   2   2   9        4.53       12.34      6.95 o
   3   2   9       11.64       21.19      7.28 o
   4   2   9     2269.45     2255.70     48.36 o
   5   2   9      284.43      260.85     13.24 o
   6   2   9        0.01       -6.71      6.71 o
   7   2   9      170.65      165.71     13.81 o
   8   2   9        0.21        0.24      8.35 o
   9   2   9      603.31      643.38     19.86 o
  10   2   9      231.62      229.10     12.91 o
  11   2   9      448.86      439.38     16.91 o
  12   2   9      202.27      235.35     18.00 o
  13   2   9      140.48      122.55     14.88 o
  14   2   9       78.56       73.03     13.43 o
  15   2   9      156.29      134.84     16.28 o
  16   2   9       89.46      129.12     16.05 o
  17   2   9        0.50       -3.49     11.72 o
  18   2   9        0.19        8.59     11.91 o
   0   3   9        2.25       24.93     10.83 o
   1   3   9      342.90      309.46     13.99 o
   2   3   9      310.52      310.00     16.10 o
   3   3   9      483.32      514.92     17.74 o
   4   3   9       43.87       51.83      8.95 o
   5   3   9     1148.73     1126.62     25.55 o
   6   3   9        0.31       16.96      7.93 o
   7   3   9     1071.22     1052.35     25.05 o
   8   3   9       14.06       11.87      7.71 o
   9   3   9      198.26      196.16     12.35 o
  10   3   9       30.62       14.90     10.95 o
  11   3   9       75.18       61.88      9.28 o
  12   3   9        0.15       -3.11      9.60 o
  13   3   9      129.68       97.25     14.31 o
  14   3   9        1.74       12.68     11.10 o
  15   3   9       49.50       52.22     13.82 o
  16   3   9        0.21       28.44     12.47 o
  17   3   9       18.76       24.50     12.95 o
   1   4   9       59.48       59.87      9.12 o
   2   4   9       68.67       92.34     16.54 o
   3   4   9       54.73       67.99      9.56 o
   4   4   9      326.29      250.81     13.26 o
   5   4   9      396.19      409.26     16.29 o
   6   4   9      680.10      721.23     21.05 o
   7   4   9      382.41      357.58     16.13 o
   8   4   9       67.73       85.64     10.00 o
   9   4   9       58.94       61.32      9.80 o
  10   4   9       33.30       20.22      7.77 o
  11   4   9        0.01       11.58      8.52 o
  12   4   9       60.30       57.47     12.30 o
  13   4   9       48.59       61.64     13.17 o
  14   4   9        6.66       19.89     11.31 o
  15   4   9       43.07       38.91     12.85 o
  16   4   9        0.35        2.18     11.25 o
  17   4   9        0.80       -8.55     11.66 o
   0   5   9     1613.49     1490.80     42.90 o
   1   5   9       93.83       90.69     10.07 o
   2   5   9       30.23       27.13      8.42 o
   3   5   9     1878.50     1838.52     34.44 o
   4   5   9      319.91      336.69     15.25 o
   5   5   9      250.08      235.09     13.47 o
   6   5   9      212.96      193.97     12.83 o
   7   5   9      144.15      129.03     11.34 o
   8   5   9      390.74      346.18     21.14 o
   9   5   9       29.63       30.76      8.55 o
  10   5   9       59.61       65.36     11.60 o
  11   5   9        0.42        7.23      8.66 o
  12   5   9       80.22       78.28     13.92 o
  13   5   9       17.31       21.55     11.71 o
  14   5   9        9.94       14.89     11.39 o
  15   5   9       85.65       92.59     15.00 o
  16   5   9       10.39       18.11     12.30 o
  17   5   9        0.28        0.19     12.25 o
   1   6   9        0.24        5.12      7.91 o
   2   6   9      207.21      243.19     19.66 o
   3   6   9      261.55      301.31     15.43 o
   4   6   9      210.09      222.90     13.45 o
   5   6   9      109.94       97.27     13.66 o
   6   6   9        7.30        9.08      7.79 o
   7   6   9       36.41       35.45      8.74 o
   8   6   9       51.46       39.09      9.06 o
   9   6   9      413.49      390.89     17.60 o
  10   6   9        0.89        2.15      7.20 o
  11   6   9       39.68       17.87     11.42 o
  12   6   9       21.54       44.83     12.62 o
  13   6   9      129.56      124.33     16.82 o
  14   6   9        3.16        5.23     11.44 o
  15   6   9        0.03        2.78     11.78 o
  16   6   9       24.21       13.92     12.44 o
   0   7   9       40.51       53.93     13.93 o
   1   7   9      825.90      784.23     23.00 o
   2   7   9     1526.57     1504.16     31.94 o
   3   7   9      138.23      111.69     11.49 o
   4   7   9       24.73       28.07      8.94 o
   5   7   9       21.19       27.47      8.80 o
   6   7   9      130.03      142.44     12.28 o
   7   7   9        6.41       17.43      8.34 o
   8   7   9       98.14       98.50     10.84 o
   9   7   9       15.76       -8.44      8.44 o
  10   7   9       28.65       20.91     11.49 o
  11   7   9        9.40       -6.25     10.57 o
  12   7   9        6.03       19.63     15.40 o
  13   7   9       20.96       23.62     12.85 o
  14   7   9       27.39       17.76     12.76 o
  15   7   9        4.73       28.86     13.04 o
  16   7   9       17.88       -0.45     19.38 o
   1   8   9      143.96      132.71     13.83 o
   2   8   9        1.18       17.40      9.06 o
   3   8   9      120.17      120.45     14.24 o
   4   8   9     1034.76      955.90     25.84 o
   5   8   9       78.38       97.23     11.46 o
   6   8   9      105.30      108.30     11.80 o
   7   8   9      221.24      188.01     15.79 o
   8   8   9      235.30      273.59     17.72 o
   9   8   9        2.55        1.41      9.18 o
  10   8   9        1.16      -10.60     10.60 o
  11   8   9        1.41       -4.93     11.97 o
  12   8   9       11.80        3.16     11.40 o
  13   8   9       83.41      107.69     23.88 o
  14   8   9        4.14       -9.01     16.97 o
  15   8   9        9.43        0.30     19.08 o
   0   9   9      755.54      774.00     34.29 o
   1   9   9      256.72      235.82     15.37 o
   2   9   9      311.50      331.97     17.33 o
   3   9   9       23.23       28.40      9.31 o
   4   9   9       15.27       20.25     18.83 o
   5   9   9       27.14       26.86     10.61 o
   6   9   9      132.66      158.01     15.28 o
   7   9   9        5.98       -8.76      8.76 o
   8   9   9        3.62       26.24     10.73 o
   9   9   9      157.60      173.37     18.77 o
  10   9   9        0.00      -10.34     10.34 o
  11   9   9        1.18        0.30     15.77 o
  12   9   9        0.23      -11.87     15.62 o
  13   9   9        3.00        1.80     18.02 o
  14   9   9        0.37      -14.12     18.33 o
   1  10   9       26.05       25.08     14.42 o
   2  10   9       18.28        6.53     13.06 o
   3  10   9      391.65      378.96     25.92 o
   4  10   9       31.63        7.35     12.43 o
   5  10   9      237.17      266.49     23.31 o
   6  10   9       18.20       27.96     14.26 o
   7  10   9      135.01      160.34     19.38 o
   8  10   9      229.59      265.27     32.90 o
   9  10   9      160.91      151.86     27.94 o
  10  10   9       12.43       31.24     20.73 o
  11  10   9        0.03       14.27     18.48 o
  12  10   9        0.30       29.29     22.08 o
  13  10   9       12.62      -12.02     18.78 o
  14  10   9        1.62       -4.06     18.93 o
   0  11   9      722.01      815.93     52.12 o
   1  11   9       49.10       68.22     13.52 o
   2  11   9      164.65      165.20     20.60 o
   3  11   9       41.18       27.64     23.66 o
   4  11   9       33.67       33.05     24.48 o
   5  11   9        6.95        4.19     12.47 o
   6  11   9       40.67       59.53     17.95 o
   7  11   9        0.44       16.82     20.43 o
   8  11   9       98.75      127.98     27.49 o
   9  11   9       61.18       63.09     23.88 o
  10  11   9        1.12       -1.05     18.78 o
  11  11   9        5.04       12.02     21.48 o
  12  11   9        5.95        8.71     20.88 o
  13  11   9       67.41       57.23     26.59 o
   1  12   9       40.42       24.54     12.05 o
   2  12   9        0.90       19.32     15.77 o
   3  12   9      435.44      422.68     29.12 o
   4  12   9       11.63       24.38     18.18 o
   5  12   9       12.75        1.89     13.97 o
   6  12   9       88.82       88.07     20.20 o
   7  12   9        2.60      -15.62     20.58 o
   8  12   9      240.27      257.46     35.75 o
   9  12   9        0.04      -10.51     18.93 o
  10  12   9       60.07      125.57     30.34 o
  11  12   9        8.66       10.21     22.23 o
   0  13   9       89.86      139.24     31.39 o
   1  13   9       51.58       51.85     16.76 o
   2  13   9      102.90       73.91     14.94 o
   3  13   9       95.67      117.18     16.87 o
   4  13   9       14.24       -6.45     12.34 o
   5  13   9        0.70       -4.59     12.50 o
   6  13   9      171.88      212.24     36.35 o
   7  13   9      134.29      112.51     30.64 o
   8  13   9       40.17       73.75     28.99 o
   9  13   9        8.46       31.69     25.23 o
  10  13   9        6.30       14.72     23.58 o
   1  14   9        3.87       22.90     16.25 o
   2  14   9        8.07       -6.07     15.48 o
   3  14   9        1.47        0.02     11.89 o
   4  14   9       25.23       26.43     22.16 o
   5  14   9       41.24       26.73     17.31 o
   6  14   9        0.38      -23.47     25.99 o
   7  14   9        1.00       31.87     22.38 o
   8  14   9        8.01       18.13     19.78 o
   0  15   9       92.19       63.84     28.69 o
   1  15   9       16.01        7.21     18.85 o
   2  15   9        0.15       -8.65     15.86 o
   3  15   9        3.03       -6.01     22.98 o
   4  15   9       33.41       13.22     23.13 o
   5  15   9        4.02       16.27     18.56 o
   0   0  10     2204.33     2213.76     77.81 o
   2   0  10      238.99      178.35     18.00 o
   4   0  10      718.60      636.07     28.88 o
   6   0  10        7.62       -7.01     21.03 o
   8   0  10       24.27       17.44     11.67 o
  10   0  10        1.19       10.97     11.68 o
  12   0  10       21.33       36.50     17.72 o
  14   0  10       94.86      123.47     24.33 o
  16   0  10        6.79       17.72     18.63 o
   1   1  10      539.99      525.92     18.82 o
   2   1  10      216.38      215.52     14.01 o
   3   1  10      100.10       85.60     10.43 o
   4   1  10        8.17        9.67      7.75 o
   5   1  10       40.56       50.54      9.35 o
   6   1  10      746.57      752.57     24.10 o
   7   1  10      838.00      811.05     23.16 o
   8   1  10       74.78       68.10     10.02 o
   9   1  10       69.67       49.58      9.28 o
  10   1  10      114.30      143.13     16.61 o
  11   1  10      416.93      454.56     24.73 o
  12   1  10       15.60       19.28     27.49 o
  13   1  10       32.81       43.36     13.53 o
  14   1  10       39.24       49.48     14.30 o
  15   1  10       64.74       97.20     16.52 o
  16   1  10       43.45       43.01     14.71 o
   0   2  10      582.75      531.07     26.55 o
   1   2  10       76.83       82.77     10.38 o
   2   2  10       69.98       57.26      9.54 o
   3   2  10      354.94      394.48     19.53 o
   4   2  10       11.73       -0.33      7.44 o
   5   2  10        3.35        0.96      7.53 o
   6   2  10      106.26       93.15     10.79 o
   7   2  10      126.61      141.94     12.10 o
   8   2  10       26.71       30.13      8.83 o
   9   2  10       31.73       12.61      8.06 o
  10   2  10       30.90       40.22      9.28 o
  11   2  10      117.51      103.04     15.70 o
  12   2  10       28.54       23.25     11.87 o
  13   2  10        6.16       29.09     12.62 o
  14   2  10       40.34       40.65     15.47 o
  15   2  10      103.91      117.54     16.85 o
  16   2  10        0.42       -0.62     12.88 o
   1   3  10      236.87      206.93     13.34 o
   2   3  10        5.10       -3.73      7.44 o
   3   3  10      537.83      496.76     26.38 o
   4   3  10        2.44        2.85      7.43 o
   5   3  10        0.68       -4.32      7.45 o
   6   3  10      284.31      290.93     18.47 o
   7   3  10       22.68       45.23      9.66 o
   8   3  10        0.08        1.32      7.59 o
   9   3  10       18.98       19.45      8.28 o
  10   3  10        5.03       13.20      8.28 o
  11   3  10      169.45      188.44     18.25 o
  12   3  10       12.47        3.40     10.86 o
  13   3  10       13.38       13.06     12.25 o
  14   3  10        1.60       -3.74     14.50 o
  15   3  10       31.45       44.17     14.04 o
  16   3  10       49.88       57.09     15.26 o
   0   4  10      921.93     1023.54     37.28 o
   1   4  10       43.26       46.08      9.76 o
   2   4  10      255.95      225.47     14.05 o
   3   4  10      104.70       83.57     11.62 o
   4   4  10       22.20       14.59      8.43 o
   5   4  10      189.40      173.67     12.89 o
   6   4  10       83.18       77.53     10.61 o
   7   4  10       38.95       35.51      9.95 o
   8   4  10       65.53       57.02      9.71 o
   9   4  10        0.13       -1.35      7.74 o
  10   4  10      184.29      238.64     14.45 o
  11   4  10       14.06        3.77     10.51 o
  12   4  10       17.47        8.70     20.35 o
  13   4  10        5.35       -9.14     10.98 o
  14   4  10       20.77       10.90     18.85 o
  15   4  10       56.08       38.07     15.32 o
  16   4  10        2.83      -16.20     25.16 o
   1   5  10     1344.26     1252.16     29.55 o
   2   5  10      432.83      459.48     27.51 o
   3   5  10      238.05      249.54     14.59 o
   4   5  10       75.37       85.73     11.53 o
   5   5  10      159.94      177.15     13.30 o
   6   5  10      159.39      144.66     12.35 o
   7   5  10       56.53       54.81     14.22 o
   8   5  10        1.38       -2.38      7.56 o
   9   5  10      103.53      113.85     11.61 o
  10   5  10       14.19        9.32      9.53 o
  11   5  10        4.31       -3.50     13.29 o
  12   5  10       45.51       61.02     14.07 o
  13   5  10        2.17       19.90     18.93 o
  14   5  10       25.04       30.43     13.95 o
  15   5  10       58.87       48.95     15.15 o
   0   6  10      657.35      675.09     41.53 o
   1   6  10      426.66      410.93     18.32 o
   2   6  10        2.53       10.19      8.87 o
   3   6  10      430.33      409.28     17.98 o
   4   6  10       47.44       63.83     10.53 o
   5   6  10        0.23       -1.39      8.02 o
   6   6  10      161.83      160.25     13.09 o
   7   6  10        0.02        5.67     10.78 o
   8   6  10       88.63      109.37     11.76 o
   9   6  10        6.14       10.30      9.86 o
  10   6  10        0.03        7.61      9.57 o
  11   6  10        4.63       -5.36     10.99 o
  12   6  10        7.51        9.57     11.19 o
  13   6  10        5.19        9.38     11.83 o
  14   6  10        1.49        7.34     18.25 o
  15   6  10        5.54        4.03     13.24 o
   1   7  10       76.56      100.13     12.18 o
   2   7  10       12.54       10.14      9.37 o
   3   7  10      369.77      370.84     17.73 o
   4   7  10       39.74       56.69     10.69 o
   5   7  10      580.61      618.26     31.16 o
   6   7  10      163.48      175.57     14.00 o
   7   7  10        6.23        2.21      8.12 o
   8   7  10        0.93       -7.52      7.52 o
   9   7  10       10.36       12.04     10.12 o
  10   7  10        2.07      -10.95     10.95 o
  11   7  10       24.52       11.95     30.57 o
  12   7  10        1.07       -8.11     11.83 o
  13   7  10        0.01        1.17     16.22 o
  14   7  10       28.13       14.90     13.48 o
   0   8  10      101.20      128.33     19.02 o
   1   8  10      781.43      772.63     25.69 o
   2   8  10       13.52       24.26      9.94 o
   3   8  10      271.91      325.01     30.77 o
   4   8  10      233.97      283.69     16.92 o
   5   8  10       26.64       21.78      9.95 o
   6   8  10        6.19       -2.70     12.90 o
   7   8  10        6.43        6.11      9.71 o
   8   8  10       52.98       50.89     12.48 o
   9   8  10        9.06       41.06     14.11 o
  10   8  10       83.54       87.32     18.40 o
  11   8  10       19.71        2.74     12.80 o
  12   8  10        0.05       -5.47     12.33 o
  13   8  10        7.77        0.09     12.83 o
  14   8  10        0.00      -12.44     12.44 o
   1   9  10      196.13      200.98     25.13 o
   2   9  10      355.72      390.24     19.19 o
   3   9  10      542.39      582.31     22.45 o
   4   9  10      129.01      121.40     13.19 o
   5   9  10        9.70       11.45     10.42 o
   6   9  10        3.31        5.55     10.50 o
   7   9  10        1.63        6.09     10.22 o
   8   9  10        3.27        1.33     12.21 o
   9   9  10        8.31       -1.15     11.55 o
  10   9  10        2.72       -3.88     11.71 o
  11   9  10        2.99       12.26     13.53 o
  12   9  10       21.54       11.42     21.93 o
  13   9  10        0.10       29.59     22.23 o
   0  10  10       25.04       17.06     18.70 o
   1  10  10      120.25       87.74     14.80 o
   2  10  10       38.70       40.12     12.51 o
   3  10  10      243.58      287.82     20.75 o
   4  10  10       80.15      105.34     15.29 o
   5  10  10       64.01       90.16     15.78 o
   6  10  10       56.69       46.15     12.87 o
   7  10  10      182.32      209.20     22.38 o
   8  10  10       39.48       59.63     25.23 o
   9  10  10       16.36        0.15     19.83 o
  10  10  10       33.96       14.72     19.83 o
  11  10  10       28.51       59.93     23.88 o
  12  10  10        0.18       20.13     21.48 o
   1  11  10       16.14       32.79     16.89 o
   2  11  10       64.73       51.58     16.47 o
   3  11  10        0.46       14.55     14.56 o
   4  11  10        3.65        1.42     14.02 o
   5  11  10      278.35      286.34     34.25 o
   6  11  10        0.15        3.45     18.93 o
   7  11  10       96.71      136.69     30.64 o
   8  11  10        5.01       44.31     22.23 o
   9  11  10        0.13        7.36     19.53 o
  10  11  10        2.92       -0.75     21.33 o
  11  11  10        0.68      -18.33     20.73 o
   0  12  10      129.81      102.74     28.54 o
   1  12  10        6.07        0.72     16.45 o
   2  12  10       61.15       89.00     38.00 o
   3  12  10       29.16       39.65     17.21 o
   4  12  10       46.98       81.64     25.01 o
   5  12  10       77.32       64.45     18.54 o
   6  12  10       59.92      103.04     29.89 o
   7  12  10      189.55      247.84     36.65 o
   8  12  10        1.64      -13.97     18.93 o
   9  12  10       14.18      -12.02     19.38 o
   1  13  10       12.94       14.10     15.07 o
   2  13  10        1.36       51.33     18.34 o
   3  13  10      102.97      120.40     30.64 o
   4  13  10        0.28        8.03     13.10 o
   5  13  10      148.19      161.17     34.25 o
   6  13  10        4.57       22.53     24.18 o
   7  13  10       52.41       24.93     24.03 o
   0  14  10       59.94       72.10     28.69 o
   1  14  10       18.64        7.25     17.89 o
   2  14  10        2.40        8.48     16.67 o
   3  14  10       17.59       10.76     17.55 o
   4  14  10      131.55      153.36     34.25 o
   5  14  10        4.91       17.42     24.93 o
   1   0  11      755.68      730.83     36.65 o
   3   0  11       30.55       30.87     13.12 o
   5   0  11       46.54       52.43     13.91 o
   7   0  11       78.00       79.91     34.47 o
   9   0  11        3.78      -10.81     10.81 o
  11   0  11       66.42       66.54     21.78 o
  13   0  11        0.00        1.50     17.72 o
  15   0  11       17.80       28.54     21.33 o
   0   1  11      148.59      146.89     51.82 o
   1   1  11       26.85       15.94      9.48 o
   2   1  11      343.43      299.43     15.88 o
   3   1  11      175.21      166.94     13.24 o
   4   1  11       30.49       34.46     11.15 o
   5   1  11       23.92       27.87      9.65 o
   6   1  11        0.83        6.23      8.23 o
   7   1  11      129.08      148.63     12.80 o
   8   1  11       16.94       12.11      8.65 o
   9   1  11       18.27       26.14      9.39 o
  10   1  11       29.79       35.21     11.18 o
  11   1  11       25.90       10.38     12.91 o
  12   1  11       56.82       67.68     15.72 o
  13   1  11        0.06        4.73     12.44 o
  14   1  11       84.91       83.02     17.31 o
  15   1  11       11.02       25.44     15.23 o
   1   2  11      236.46      202.43     14.04 o
   2   2  11      563.40      488.12     19.41 o
   3   2  11       15.67       10.41      8.90 o
   4   2  11      101.21       80.76     11.29 o
   5   2  11      153.95      161.50     13.27 o
   6   2  11       65.68       55.01     10.59 o
   7   2  11       26.39       24.24      9.36 o
   8   2  11        0.35        0.03     15.65 o
   9   2  11        1.55        5.76      8.39 o
  10   2  11      202.77      200.30     16.53 o
  11   2  11       77.84       66.46     15.24 o
  12   2  11       30.38       34.58     14.05 o
  13   2  11       10.12       18.80     13.38 o
  14   2  11        4.06       15.09     13.81 o
  15   2  11        5.64       -5.30     13.75 o
   0   3  11      271.16      176.35     19.20 o
   1   3  11       56.71       65.34     12.03 o
   2   3  11      152.91      157.93     22.61 o
   3   3  11      507.15      538.00     20.63 o
   4   3  11       56.82       72.20     10.87 o
   5   3  11       10.95       13.86      8.77 o
   6   3  11       23.95       10.95      8.80 o
   7   3  11       64.12       68.57     11.08 o
   8   3  11       48.24       35.72     10.09 o
   9   3  11        6.97       -0.08      7.98 o
  10   3  11        1.36        9.28      9.98 o
  11   3  11       37.66       32.29     13.49 o
  12   3  11       26.86       24.81     13.31 o
  13   3  11        0.25       17.74     13.68 o
  14   3  11        0.61        0.90     13.06 o
   1   4  11       59.75       74.82     11.05 o
   2   4  11      369.57      354.52     17.58 o
   3   4  11        7.25        1.48     15.50 o
   4   4  11        1.31        0.47      8.14 o
   5   4  11      405.23      364.59     18.84 o
   6   4  11      190.94      187.68     13.96 o
   7   4  11        7.30       -3.21      8.19 o
   8   4  11       27.42       28.02      9.50 o
   9   4  11       35.45       45.54     10.43 o
  10   4  11        7.94       38.23     21.93 o
  11   4  11        7.84        6.75     11.68 o
  12   4  11        5.96        2.19     12.51 o
  13   4  11        1.55       14.48     13.02 o
  14   4  11        9.12       10.99     13.69 o
   0   5  11       59.78       56.67     16.20 o
   1   5  11      107.75      125.37     12.87 o
   2   5  11      289.44      272.03     16.31 o
   3   5  11       68.09       66.88     11.07 o
   4   5  11        7.42       -4.72      8.32 o
   5   5  11        6.36        5.96      9.05 o
   6   5  11       17.52       22.28      9.57 o
   7   5  11        1.83        1.69      8.53 o
   8   5  11       19.82        8.80      9.21 o
   9   5  11        1.13        3.34     13.29 o
  10   5  11        8.86       12.79     12.71 o
  11   5  11        0.00       15.27     12.07 o
  12   5  11       23.03       -7.64     11.71 o
  13   5  11        2.23       -2.23     12.48 o
  14   5  11        8.08        6.57     13.96 o
   1   6  11      184.19      200.25     15.06 o
   2   6  11       55.28       48.20     10.66 o
   3   6  11       20.19        1.37      9.20 o
   4   6  11       36.01       42.87     10.29 o
   5   6  11       19.74       29.34      9.90 o
   6   6  11      104.94       90.91     12.12 o
   7   6  11        5.75        7.97      8.94 o
   8   6  11       20.95       27.51     16.41 o
   9   6  11       74.20       89.01     24.70 o
  10   6  11        0.79        4.01     13.22 o
  11   6  11        0.22      -11.17     11.84 o
  12   6  11        4.19      -11.10     11.10 o
  13   6  11        0.63        5.31     24.71 o
   0   7  11       11.29       19.01     13.98 o
   1   7  11      138.92      106.39     12.87 o
   2   7  11      100.61      136.42     15.81 o
   3   7  11        6.94        6.91      9.66 o
   4   7  11       68.20       69.76     12.40 o
   5   7  11       52.35       63.74     14.16 o
   6   7  11       34.11       21.64     10.05 o
   7   7  11       37.78       52.69     10.98 o
   8   7  11       25.75       30.80     12.37 o
   9   7  11       19.23       14.83     10.80 o
  10   7  11        0.00      -11.02     11.98 o
  11   7  11       19.96       17.74     14.28 o
  12   7  11       23.58       12.28     16.45 o
  13   7  11        8.29       13.91     14.81 o
   1   8  11        0.16       -2.38      9.16 o
   2   8  11       43.83       69.15     14.23 o
   3   8  11        8.18       24.91     10.02 o
   4   8  11        5.70        9.05      9.47 o
   5   8  11       58.69       84.42     12.64 o
   6   8  11        4.49       20.77     10.47 o
   7   8  11        0.36       -5.72     11.21 o
   8   8  11       44.82       65.93     13.92 o
   9   8  11       17.23       24.27     14.73 o
  10   8  11       22.83       28.62     14.93 o
  11   8  11        6.06        7.13     13.81 o
  12   8  11        2.63        2.85     13.81 o
   0   9  11       70.66       80.26     18.04 o
   1   9  11        0.52        6.53      9.40 o
   2   9  11       13.06       12.52      9.92 o
   3   9  11       33.77       30.03     10.89 o
   4   9  11        2.40       -2.06      9.41 o
   5   9  11       43.46       60.09     12.48 o
   6   9  11        6.94       -8.79     10.76 o
   7   9  11       77.89      136.10     24.56 o
   8   9  11        0.26      -10.64     12.31 o
   9   9  11       14.31       23.85     30.42 o
  10   9  11        2.88        4.19     13.74 o
  11   9  11        2.40        2.88     14.25 o
   1  10  11       54.83       63.73     12.54 o
   2  10  11       55.96       71.68     14.76 o
   3  10  11        0.08       -7.37     10.55 o
   4  10  11        4.82        8.02     11.18 o
   5  10  11        1.89        3.22     13.18 o
   6  10  11        7.36       13.13     16.30 o
   7  10  11        0.64      -12.44     18.85 o
   8  10  11        6.39       11.28     14.97 o
   9  10  11        5.40      -10.37     14.50 o
  10  10  11        1.63       -5.11     20.73 o
   0  11  11        0.06        9.16     23.58 o
   1  11  11        0.95       17.04     14.67 o
   2  11  11        6.68        8.45     24.03 o
   3  11  11        6.98       14.07     15.91 o
   4  11  11      111.84      151.94     22.57 o
   5  11  11        0.76        6.70     16.28 o
   6  11  11       17.42       35.45     23.58 o
   7  11  11        6.36       35.45     24.63 o
   8  11  11        0.01        1.80     22.08 o
   1  12  11        0.72       11.75     16.77 o
   2  12  11        3.92        1.10     15.65 o
   3  12  11       12.98       35.02     18.03 o
   4  12  11       41.43       31.40     18.22 o
   5  12  11        0.30        3.91     22.08 o
   6  12  11        2.98      -12.92     21.78 o
   0  13  11        8.65       23.28     26.14 o
   1  13  11       12.78        4.40     17.19 o
   2  13  11        0.06        4.51     16.91 o
   3  13  11       23.14       26.21     18.71 o
   0   0  12       11.00        6.31     16.37 o
   2   0  12        5.52        2.66     11.64 o
   4   0  12       15.37        4.47     12.29 o
   6   0  12        9.84       42.83     14.19 o
   8   0  12        6.26        5.74     13.20 o
  10   0  12        1.05       18.48     19.38 o
  12   0  12        3.10      -12.92     18.63 o
   1   1  12       63.72       40.59     10.19 o
   2   1  12        0.06        5.10      8.12 o
   3   1  12        8.57       -7.18      8.18 o
   4   1  12        7.41       -1.85      8.30 o
   5   1  12       43.91       32.94     10.18 o
   6   1  12       13.22       12.79      9.24 o
   7   1  12       61.20       61.18     11.27 o
   8   1  12       16.93        3.42      9.50 o
   9   1  12       14.66       32.25     12.49 o
  10   1  12       40.25       52.53     15.42 o
  11   1  12       43.67       41.73     15.40 o
  12   1  12       21.46       20.18     14.85 o
  13   1  12        5.60       -6.42     13.75 o
   0   2  12      121.57      107.94     17.63 o
   1   2  12       73.91       78.29     11.56 o
   2   2  12       11.28       19.52      8.92 o
   3   2  12       39.34       14.87     11.51 o
   4   2  12        2.22        1.97      8.51 o
   5   2  12       99.35       97.14     14.77 o
   6   2  12       12.44       16.12      9.53 o
   7   2  12       14.35       13.29     11.99 o
   8   2  12        3.00       -1.72      8.84 o
   9   2  12       15.41       21.46     11.61 o
  10   2  12        0.08        5.18     12.70 o
  11   2  12        8.16        0.57     13.49 o
  12   2  12        0.35        5.21     13.70 o
  13   2  12        4.42       -5.67     13.67 o
   1   3  12        5.90        8.05      8.78 o
   2   3  12        0.14       -8.74      8.87 o
   3   3  12       26.93       12.99      9.18 o
   4   3  12        1.69        9.71      8.96 o
   5   3  12       26.04       11.60      8.89 o
   6   3  12        4.51        3.51      9.06 o
   7   3  12        0.25       -2.04      8.99 o
   8   3  12        0.26        3.79      9.70 o
   9   3  12        6.64       -0.52     10.69 o
  10   3  12       14.71       24.37     14.37 o
  11   3  12        3.39       -1.07     19.90 o
  12   3  12       45.45       68.52     30.79 o
   0   4  12        7.30        3.82     13.62 o
   1   4  12        0.61       -3.09      8.46 o
   2   4  12        7.90       10.39     10.10 o
   3   4  12       19.57       17.80      9.41 o
   4   4  12       23.45       39.59     10.18 o
   5   4  12      117.32      118.22     13.47 o
   6   4  12        3.32       19.52      9.95 o
   7   4  12       54.89       42.98     12.65 o
   8   4  12        0.17       14.13      9.82 o
   9   4  12       53.07       88.93     17.72 o
  10   4  12       25.21       26.49     14.38 o
  11   4  12       12.03       27.16     27.04 o
  12   4  12        1.61        6.74     13.89 o
   1   5  12        0.10       -3.34      8.62 o
   2   5  12       23.46       29.80     10.54 o
   3   5  12        1.90       15.68      9.88 o
   4   5  12        2.38        0.65      8.89 o
   5   5  12        0.13       -4.11      8.77 o
   6   5  12        5.23       11.13      9.67 o
   7   5  12        0.82        0.73     10.43 o
   8   5  12       16.47       26.28     12.29 o
   9   5  12       29.62       31.34     15.59 o
  10   5  12        1.77       -1.86     13.42 o
  11   5  12        4.39        8.82     13.99 o
  12   5  12        2.86        1.53     16.22 o
   0   6  12       77.03       45.38     15.55 o
   1   6  12       27.08       32.57     10.79 o
   2   6  12        0.00       25.99     10.35 o
   3   6  12        1.82       14.53     10.11 o
   4   6  12       11.70       18.00     10.06 o
   5   6  12       20.13       24.76     10.88 o
   6   6  12        6.92        9.75     10.07 o
   7   6  12       14.85       16.47     10.62 o
   8   6  12        2.39       -3.90     10.97 o
   9   6  12        3.43       13.03     14.09 o
  10   6  12       19.82       33.21     16.67 o
  11   6  12       15.72       28.76     16.90 o
   1   7  12       15.27        9.79      9.99 o
   2   7  12       17.63       15.68     16.65 o
   3   7  12       26.55       34.07     11.45 o
   4   7  12        0.14       -6.64      9.44 o
   5   7  12        5.04        3.85     10.10 o
   6   7  12        0.00       11.87     10.55 o
   7   7  12        0.06       -1.55     11.69 o
   8   7  12        8.03       19.37     12.43 o
   9   7  12       36.87       56.89     17.52 o
  10   7  12       11.22       -1.65     20.05 o
   0   8  12        9.81        5.86     20.13 o
   1   8  12        1.00        0.79     10.39 o
   2   8  12       37.04       33.07     11.71 o
   3   8  12       31.31       50.16     12.29 o
   4   8  12       17.99        5.44     10.66 o
   5   8  12       70.49      113.34     21.27 o
   6   8  12        0.03       -8.24     10.07 o
   7   8  12       13.03       16.72     12.64 o
   8   8  12        5.57        3.53     13.93 o
   9   8  12        0.00       -7.57     14.33 o
   1   9  12       12.12       12.54     10.73 o
   2   9  12        0.05        2.69     11.51 o
   3   9  12        0.80      -10.26     10.26 o
   4   9  12        0.05       10.50     11.00 o
   5   9  12        0.14        3.19     11.19 o
   6   9  12       29.87       28.57     14.06 o
   7   9  12        2.92       -3.27     14.97 o
   8   9  12        3.16        2.48     15.57 o
   0  10  12       14.92        0.66     16.60 o
   1  10  12       28.15       31.29     14.89 o
   2  10  12        6.34       -9.66      9.66 o
   3  10  12        2.96       -5.79     12.28 o
   4  10  12       54.39       66.21     15.86 o
   5  10  12       69.78       58.35     18.52 o
   6  10  12        0.39       21.62     16.57 o
   1  11  12       13.67       17.38     23.06 o
   2  11  12        1.03        9.13     16.85 o
   3  11  12        2.64       -1.01     16.52 o
   4  11  12        9.65       23.28     18.58 o
   1   0  13       48.42        0.08     12.87 o
   3   0  13        0.81      -11.42     11.42 o
   5   0  13        0.83        3.37     13.06 o
   7   0  13        2.97      -12.88     12.88 o
   9   0  13       28.24       30.79     22.98 o
   0   1  13       16.56       16.95     13.53 o
   1   1  13        4.03        7.09      9.17 o
   2   1  13        7.57       -5.88      9.16 o
   3   1  13        0.23       -5.43      9.10 o
   4   1  13       13.59       13.33      9.70 o
   5   1  13       24.41       24.84     10.27 o
   6   1  13       18.60       20.92     10.63 o
   7   1  13        0.01       -6.71      9.14 o
   8   1  13       81.69      155.53     21.32 o
   9   1  13        0.01       17.03     15.24 o
  10   1  13        2.89       -3.92     14.28 o
   1   2  13        5.46       -4.26      9.20 o
   2   2  13        1.34       -1.87     10.75 o
   3   2  13       12.85       -0.88      9.04 o
   4   2  13       44.32       37.63     11.20 o
   5   2  13        1.89        4.57      9.89 o
   6   2  13       48.03       45.43     11.81 o
   7   2  13        6.08       10.93     10.28 o
   8   2  13        4.11        0.75     14.28 o
   9   2  13        6.49        6.88     14.52 o
  10   2  13        0.79       -1.02     14.45 o
   0   3  13       24.18       26.29     18.02 o
   1   3  13        2.82        3.09      9.50 o
   2   3  13        4.93       -1.12     11.77 o
   3   3  13        0.12       -1.10      9.37 o
   4   3  13        2.46        9.78     10.23 o
   5   3  13       10.40       21.54     11.15 o
   6   3  13        0.37       -1.08      9.91 o
   7   3  13        0.32       -0.27      9.98 o
   8   3  13        2.62       14.10     22.91 o
   9   3  13        0.01        5.73     15.14 o
  10   3  13        0.01       19.15     15.45 o
   1   4  13        3.80       20.01     10.32 o
   2   4  13        4.39       10.40      9.58 o
   3   4  13        4.89       -0.98     13.94 o
   4   4  13       19.64       23.68     10.75 o
   5   4  13        0.21        7.61     11.42 o
   6   4  13       47.49       80.47     13.59 o
   7   4  13        0.02        2.26     10.49 o
   8   4  13        1.22       20.24     15.28 o
   9   4  13       17.83        8.58     14.75 o
   0   5  13       49.53       27.89     18.63 o
   1   5  13       38.90       41.74     12.00 o
   2   5  13       10.69       22.64     10.63 o
   3   5  13        0.01        0.01      9.45 o
   4   5  13        0.54        0.45     10.44 o
   5   5  13       41.22       15.70     10.50 o
   6   5  13        9.19       31.54     11.47 o
   7   5  13        2.53        9.06     12.01 o
   8   5  13       24.28       18.02     16.55 o
   9   5  13       15.86       37.73     16.58 o
   1   6  13        0.08        2.95     10.45 o
   2   6  13        3.59       -9.61      9.97 o
   3   6  13       17.36       26.61     11.99 o
   4   6  13       21.60       13.95     11.42 o
   5   6  13        0.22       -2.03     10.77 o
   6   6  13        0.83       10.31     11.16 o
   7   6  13       14.07       35.29     13.61 o
   8   6  13        0.28        6.47     15.53 o
   0   7  13       10.07       23.44     15.89 o
   1   7  13        2.67       -7.26     10.46 o
   2   7  13       27.92       46.50     12.73 o
   3   7  13       23.44       25.39     11.84 o
   4   7  13        0.50       18.64     11.52 o
   5   7  13        2.74        4.96     11.21 o
   6   7  13        0.27       13.44     13.69 o
   7   7  13        1.87      -11.97     11.97 o
   1   8  13        3.62       -1.94     11.56 o
   2   8  13        0.07       -4.86     11.95 o
   3   8  13       15.67       22.92     12.44 o
   4   8  13       47.52       81.32     14.82 o
   5   8  13        4.31       -6.93     11.60 o
   0   9  13        4.68        7.18     16.36 o
   1   9  13        8.31       -0.66     11.82 o
   2   9  13        1.52       10.84     12.29 o
   3   9  13        0.11        2.87     11.86 o
   0   0  14        3.18       15.62     21.63 o
   2   0  14        7.85       41.48     16.96 o
   4   0  14        2.46       -7.22     15.10 o
   6   0  14        8.30       -6.49     20.73 o
   1   1  14       26.45       32.56     11.74 o
   2   1  14        9.47       24.55     11.60 o
   3   1  14        0.62       11.59     10.66 o
   4   1  14       12.74       26.56     11.87 o
   5   1  14        0.00        7.62     11.42 o
   6   1  14        0.22       -0.03     13.57 o
   7   1  14        1.91       30.62     17.41 o
   0   2  14        8.65        7.05     15.76 o
   1   2  14        2.12        7.26     11.09 o
   2   2  14        5.83        1.24     10.50 o
   3   2  14       13.12       15.43     13.01 o
   4   2  14        3.23       12.65     11.20 o
   5   2  14        3.78        6.85     11.10 o
   6   2  14       14.13       43.39     13.09 o
   7   2  14       16.70       30.97     17.04 o
   1   3  14        2.47       12.00     11.70 o
   2   3  14       30.44       34.81     12.59 o
   3   3  14        2.24        1.85     11.22 o
   4   3  14       24.36       34.76     12.53 o
   5   3  14       13.37       27.33     12.24 o
   6   3  14        1.60       -5.97     11.22 o
   0   4  14        5.78       13.09     17.04 o
   1   4  14        0.02      -10.21     10.21 o
   2   4  14        0.12        3.45     11.86 o
   3   4  14       11.32        2.46     11.43 o
   4   4  14        0.00        9.30     11.29 o
   5   4  14        7.96        0.31     11.33 o
   1   5  14        4.24        9.25     11.67 o
   2   5  14        7.21        2.32     11.22 o
   3   5  14        0.33       -9.91     11.03 o
   4   5  14        0.54        9.67     11.76 o
   0   6  14       77.39      135.06     24.26 o
   1   6  14        5.04       29.46     12.93 o
   2   6  14       13.36       15.10     12.81 o
 
